# Supplementary material for: Genome-Wide Selection Sweep between Wild and Local Pigs from Europe for the Investigation of the Hereditary Characteristics of Domestication in Sus Scrofa
Source: Animals (Basel). 2022 Apr 15;12(8):1037. doi: 10.3390/ani12081037 (PMC9030587; doi:10.3390/ani12081037)
Supplement: Supplementary file 1 [file animals-12-01037-s001.zip › Table S1.xlsx]

## Sheet: Sheet1
Table S1 All of the 1098 individuals’ breeds and quantities
Species Name	Sample Size	Category	Total
RUWB	20	WB	448
FIWB	5
NEWB	20
IBWB	18
SBWB	20
PLWB	8
ITWB1	19
ITWB2	20
HRWB	16
GRWB	7
SSWB	295
BYPS	16	DP	650
RUBR	18
RULV	16
RUMS	14
UAMI	13
RUMR	12
UAPL	13
UARW	19
UAPS	12
UASS	7
UAWS	18
RUUZ	9
DEAS	10
DEBB	12
UKBL	10
ITCA	15
ITCS	13
ITCT	15
UKHS	20
ESIB	20
UKLB	20
UKLE	11
HUMA	20
ESMJ	7
ITMR	9
PLPS	15
CSPL	20
UKTA	20
CSLM	20
PTBI	15
SELI	15
ITNS	15
TRPR	15
ESCM	20
UKBK	20
UKBS	20
UKGO	20
UKWE	20
SSNS01	10
CT01	10
MR01	5
SSMR	3
CA01	10
CS01	10
SSFP56	8
SSBK	10
