# Supplementary material for: Genome-Wide Selection Sweep between Wild and Local Pigs from Europe for the Investigation of the Hereditary Characteristics of Domestication in Sus Scrofa
Source: Animals (Basel). 2022 Apr 15;12(8):1037. doi: 10.3390/ani12081037 (PMC9030587; doi:10.3390/ani12081037)
Supplement: Supplementary file 1 [file animals-12-01037-s001.zip › Table S2.xlsx]

## Sheet: Sheet1
The information of all European pigs dataset
Sample ID	Classification	Breed	Geographical Location	Contributor
BYPS_1_J	Local Domestic Pig	Belorussian_Pork_Swine	East Europe	Yang B et al., 2017 Genome-wide SNP data unveils the globalization of domesticated pigs. Genet Sel Evol. 2017 Sep 21;49(1):71. doi: 10.1186/s12711-017-0345-y. Erratum in: Genet Sel Evol. 2020 Jun 4;52(1):30. PMID: 28934946; PMCID: PMC5609043.
BYPS_2_J	Local Domestic Pig	Belorussian_Pork_Swine	East Europe	Yang B et al., 2017 Genome-wide SNP data unveils the globalization of domesticated pigs. Genet Sel Evol. 2017 Sep 21;49(1):71. doi: 10.1186/s12711-017-0345-y. Erratum in: Genet Sel Evol. 2020 Jun 4;52(1):30. PMID: 28934946; PMCID: PMC5609044.
BYPS_3_J	Local Domestic Pig	Belorussian_Pork_Swine	East Europe	Yang B et al., 2017 Genome-wide SNP data unveils the globalization of domesticated pigs. Genet Sel Evol. 2017 Sep 21;49(1):71. doi: 10.1186/s12711-017-0345-y. Erratum in: Genet Sel Evol. 2020 Jun 4;52(1):30. PMID: 28934946; PMCID: PMC5609045.
BYPS_4_J	Local Domestic Pig	Belorussian_Pork_Swine	East Europe	Yang B et al., 2017 Genome-wide SNP data unveils the globalization of domesticated pigs. Genet Sel Evol. 2017 Sep 21;49(1):71. doi: 10.1186/s12711-017-0345-y. Erratum in: Genet Sel Evol. 2020 Jun 4;52(1):30. PMID: 28934946; PMCID: PMC5609046.
BYPS_5_J	Local Domestic Pig	Belorussian_Pork_Swine	East Europe	Yang B et al., 2017 Genome-wide SNP data unveils the globalization of domesticated pigs. Genet Sel Evol. 2017 Sep 21;49(1):71. doi: 10.1186/s12711-017-0345-y. Erratum in: Genet Sel Evol. 2020 Jun 4;52(1):30. PMID: 28934946; PMCID: PMC5609047.
BYPS_6_J	Local Domestic Pig	Belorussian_Pork_Swine	East Europe	Yang B et al., 2017 Genome-wide SNP data unveils the globalization of domesticated pigs. Genet Sel Evol. 2017 Sep 21;49(1):71. doi: 10.1186/s12711-017-0345-y. Erratum in: Genet Sel Evol. 2020 Jun 4;52(1):30. PMID: 28934946; PMCID: PMC5609048.
BYPS_7_J	Local Domestic Pig	Belorussian_Pork_Swine	East Europe	Yang B et al., 2017 Genome-wide SNP data unveils the globalization of domesticated pigs. Genet Sel Evol. 2017 Sep 21;49(1):71. doi: 10.1186/s12711-017-0345-y. Erratum in: Genet Sel Evol. 2020 Jun 4;52(1):30. PMID: 28934946; PMCID: PMC5609049.
BYPS_8_J	Local Domestic Pig	Belorussian_Pork_Swine	East Europe	Yang B et al., 2017 Genome-wide SNP data unveils the globalization of domesticated pigs. Genet Sel Evol. 2017 Sep 21;49(1):71. doi: 10.1186/s12711-017-0345-y. Erratum in: Genet Sel Evol. 2020 Jun 4;52(1):30. PMID: 28934946; PMCID: PMC5609050.
BYPS_9_J	Local Domestic Pig	Belorussian_Pork_Swine	East Europe	Yang B et al., 2017 Genome-wide SNP data unveils the globalization of domesticated pigs. Genet Sel Evol. 2017 Sep 21;49(1):71. doi: 10.1186/s12711-017-0345-y. Erratum in: Genet Sel Evol. 2020 Jun 4;52(1):30. PMID: 28934946; PMCID: PMC5609051.
BYPS_10_J	Local Domestic Pig	Belorussian_Pork_Swine	East Europe	Yang B et al., 2017 Genome-wide SNP data unveils the globalization of domesticated pigs. Genet Sel Evol. 2017 Sep 21;49(1):71. doi: 10.1186/s12711-017-0345-y. Erratum in: Genet Sel Evol. 2020 Jun 4;52(1):30. PMID: 28934946; PMCID: PMC5609052.
BYPS_11_J	Local Domestic Pig	Belorussian_Pork_Swine	East Europe	Yang B et al., 2017 Genome-wide SNP data unveils the globalization of domesticated pigs. Genet Sel Evol. 2017 Sep 21;49(1):71. doi: 10.1186/s12711-017-0345-y. Erratum in: Genet Sel Evol. 2020 Jun 4;52(1):30. PMID: 28934946; PMCID: PMC5609053.
BYPS_12_J	Local Domestic Pig	Belorussian_Pork_Swine	East Europe	Yang B et al., 2017 Genome-wide SNP data unveils the globalization of domesticated pigs. Genet Sel Evol. 2017 Sep 21;49(1):71. doi: 10.1186/s12711-017-0345-y. Erratum in: Genet Sel Evol. 2020 Jun 4;52(1):30. PMID: 28934946; PMCID: PMC5609054.
BYPS_13_J	Local Domestic Pig	Belorussian_Pork_Swine	East Europe	Yang B et al., 2017 Genome-wide SNP data unveils the globalization of domesticated pigs. Genet Sel Evol. 2017 Sep 21;49(1):71. doi: 10.1186/s12711-017-0345-y. Erratum in: Genet Sel Evol. 2020 Jun 4;52(1):30. PMID: 28934946; PMCID: PMC5609055.
BYPS_14_J	Local Domestic Pig	Belorussian_Pork_Swine	East Europe	Yang B et al., 2017 Genome-wide SNP data unveils the globalization of domesticated pigs. Genet Sel Evol. 2017 Sep 21;49(1):71. doi: 10.1186/s12711-017-0345-y. Erratum in: Genet Sel Evol. 2020 Jun 4;52(1):30. PMID: 28934946; PMCID: PMC5609056.
BYPS_15_J	Local Domestic Pig	Belorussian_Pork_Swine	East Europe	Yang B et al., 2017 Genome-wide SNP data unveils the globalization of domesticated pigs. Genet Sel Evol. 2017 Sep 21;49(1):71. doi: 10.1186/s12711-017-0345-y. Erratum in: Genet Sel Evol. 2020 Jun 4;52(1):30. PMID: 28934946; PMCID: PMC5609057.
BYPS_16_J	Local Domestic Pig	Belorussian_Pork_Swine	East Europe	Yang B et al., 2017 Genome-wide SNP data unveils the globalization of domesticated pigs. Genet Sel Evol. 2017 Sep 21;49(1):71. doi: 10.1186/s12711-017-0345-y. Erratum in: Genet Sel Evol. 2020 Jun 4;52(1):30. PMID: 28934946; PMCID: PMC5609058.
RUBR_1_J	Local Domestic Pig	Russia_Breitov	East Europe	Yang B et al., 2017 Genome-wide SNP data unveils the globalization of domesticated pigs. Genet Sel Evol. 2017 Sep 21;49(1):71. doi: 10.1186/s12711-017-0345-y. Erratum in: Genet Sel Evol. 2020 Jun 4;52(1):30. PMID: 28934946; PMCID: PMC5609059.
RUBR_2_J	Local Domestic Pig	Russia_Breitov	East Europe	Yang B et al., 2017 Genome-wide SNP data unveils the globalization of domesticated pigs. Genet Sel Evol. 2017 Sep 21;49(1):71. doi: 10.1186/s12711-017-0345-y. Erratum in: Genet Sel Evol. 2020 Jun 4;52(1):30. PMID: 28934946; PMCID: PMC5609060.
RUBR_3_J	Local Domestic Pig	Russia_Breitov	East Europe	Yang B et al., 2017 Genome-wide SNP data unveils the globalization of domesticated pigs. Genet Sel Evol. 2017 Sep 21;49(1):71. doi: 10.1186/s12711-017-0345-y. Erratum in: Genet Sel Evol. 2020 Jun 4;52(1):30. PMID: 28934946; PMCID: PMC5609061.
RUBR_4_J	Local Domestic Pig	Russia_Breitov	East Europe	Yang B et al., 2017 Genome-wide SNP data unveils the globalization of domesticated pigs. Genet Sel Evol. 2017 Sep 21;49(1):71. doi: 10.1186/s12711-017-0345-y. Erratum in: Genet Sel Evol. 2020 Jun 4;52(1):30. PMID: 28934946; PMCID: PMC5609062.
RUBR_5_J	Local Domestic Pig	Russia_Breitov	East Europe	Yang B et al., 2017 Genome-wide SNP data unveils the globalization of domesticated pigs. Genet Sel Evol. 2017 Sep 21;49(1):71. doi: 10.1186/s12711-017-0345-y. Erratum in: Genet Sel Evol. 2020 Jun 4;52(1):30. PMID: 28934946; PMCID: PMC5609063.
RUBR_6_J	Local Domestic Pig	Russia_Breitov	East Europe	Yang B et al., 2017 Genome-wide SNP data unveils the globalization of domesticated pigs. Genet Sel Evol. 2017 Sep 21;49(1):71. doi: 10.1186/s12711-017-0345-y. Erratum in: Genet Sel Evol. 2020 Jun 4;52(1):30. PMID: 28934946; PMCID: PMC5609064.
RUBR_7_J	Local Domestic Pig	Russia_Breitov	East Europe	Yang B et al., 2017 Genome-wide SNP data unveils the globalization of domesticated pigs. Genet Sel Evol. 2017 Sep 21;49(1):71. doi: 10.1186/s12711-017-0345-y. Erratum in: Genet Sel Evol. 2020 Jun 4;52(1):30. PMID: 28934946; PMCID: PMC5609065.
RUBR_8_J	Local Domestic Pig	Russia_Breitov	East Europe	Yang B et al., 2017 Genome-wide SNP data unveils the globalization of domesticated pigs. Genet Sel Evol. 2017 Sep 21;49(1):71. doi: 10.1186/s12711-017-0345-y. Erratum in: Genet Sel Evol. 2020 Jun 4;52(1):30. PMID: 28934946; PMCID: PMC5609066.
RUBR_9_J	Local Domestic Pig	Russia_Breitov	East Europe	Yang B et al., 2017 Genome-wide SNP data unveils the globalization of domesticated pigs. Genet Sel Evol. 2017 Sep 21;49(1):71. doi: 10.1186/s12711-017-0345-y. Erratum in: Genet Sel Evol. 2020 Jun 4;52(1):30. PMID: 28934946; PMCID: PMC5609067.
RUBR_10_J	Local Domestic Pig	Russia_Breitov	East Europe	Yang B et al., 2017 Genome-wide SNP data unveils the globalization of domesticated pigs. Genet Sel Evol. 2017 Sep 21;49(1):71. doi: 10.1186/s12711-017-0345-y. Erratum in: Genet Sel Evol. 2020 Jun 4;52(1):30. PMID: 28934946; PMCID: PMC5609068.
RUBR_11_J	Local Domestic Pig	Russia_Breitov	East Europe	Yang B et al., 2017 Genome-wide SNP data unveils the globalization of domesticated pigs. Genet Sel Evol. 2017 Sep 21;49(1):71. doi: 10.1186/s12711-017-0345-y. Erratum in: Genet Sel Evol. 2020 Jun 4;52(1):30. PMID: 28934946; PMCID: PMC5609069.
RUBR_12_J	Local Domestic Pig	Russia_Breitov	East Europe	Yang B et al., 2017 Genome-wide SNP data unveils the globalization of domesticated pigs. Genet Sel Evol. 2017 Sep 21;49(1):71. doi: 10.1186/s12711-017-0345-y. Erratum in: Genet Sel Evol. 2020 Jun 4;52(1):30. PMID: 28934946; PMCID: PMC5609070.
RUBR_13_J	Local Domestic Pig	Russia_Breitov	East Europe	Yang B et al., 2017 Genome-wide SNP data unveils the globalization of domesticated pigs. Genet Sel Evol. 2017 Sep 21;49(1):71. doi: 10.1186/s12711-017-0345-y. Erratum in: Genet Sel Evol. 2020 Jun 4;52(1):30. PMID: 28934946; PMCID: PMC5609071.
RUBR_14_J	Local Domestic Pig	Russia_Breitov	East Europe	Yang B et al., 2017 Genome-wide SNP data unveils the globalization of domesticated pigs. Genet Sel Evol. 2017 Sep 21;49(1):71. doi: 10.1186/s12711-017-0345-y. Erratum in: Genet Sel Evol. 2020 Jun 4;52(1):30. PMID: 28934946; PMCID: PMC5609072.
RUBR_15_J	Local Domestic Pig	Russia_Breitov	East Europe	Yang B et al., 2017 Genome-wide SNP data unveils the globalization of domesticated pigs. Genet Sel Evol. 2017 Sep 21;49(1):71. doi: 10.1186/s12711-017-0345-y. Erratum in: Genet Sel Evol. 2020 Jun 4;52(1):30. PMID: 28934946; PMCID: PMC5609073.
RUBR_16_J	Local Domestic Pig	Russia_Breitov	East Europe	Yang B et al., 2017 Genome-wide SNP data unveils the globalization of domesticated pigs. Genet Sel Evol. 2017 Sep 21;49(1):71. doi: 10.1186/s12711-017-0345-y. Erratum in: Genet Sel Evol. 2020 Jun 4;52(1):30. PMID: 28934946; PMCID: PMC5609074.
RUBR_17_J	Local Domestic Pig	Russia_Breitov	East Europe	Yang B et al., 2017 Genome-wide SNP data unveils the globalization of domesticated pigs. Genet Sel Evol. 2017 Sep 21;49(1):71. doi: 10.1186/s12711-017-0345-y. Erratum in: Genet Sel Evol. 2020 Jun 4;52(1):30. PMID: 28934946; PMCID: PMC5609075.
RUBR_18_J	Local Domestic Pig	Russia_Breitov	East Europe	Yang B et al., 2017 Genome-wide SNP data unveils the globalization of domesticated pigs. Genet Sel Evol. 2017 Sep 21;49(1):71. doi: 10.1186/s12711-017-0345-y. Erratum in: Genet Sel Evol. 2020 Jun 4;52(1):30. PMID: 28934946; PMCID: PMC5609076.
RULV_1_J	Local Domestic Pig	Russia_Livni	East Europe	Yang B et al., 2017 Genome-wide SNP data unveils the globalization of domesticated pigs. Genet Sel Evol. 2017 Sep 21;49(1):71. doi: 10.1186/s12711-017-0345-y. Erratum in: Genet Sel Evol. 2020 Jun 4;52(1):30. PMID: 28934946; PMCID: PMC5609077.
RULV_2_J	Local Domestic Pig	Russia_Livni	East Europe	Yang B et al., 2017 Genome-wide SNP data unveils the globalization of domesticated pigs. Genet Sel Evol. 2017 Sep 21;49(1):71. doi: 10.1186/s12711-017-0345-y. Erratum in: Genet Sel Evol. 2020 Jun 4;52(1):30. PMID: 28934946; PMCID: PMC5609078.
RULV_3_J	Local Domestic Pig	Russia_Livni	East Europe	Yang B et al., 2017 Genome-wide SNP data unveils the globalization of domesticated pigs. Genet Sel Evol. 2017 Sep 21;49(1):71. doi: 10.1186/s12711-017-0345-y. Erratum in: Genet Sel Evol. 2020 Jun 4;52(1):30. PMID: 28934946; PMCID: PMC5609079.
RULV_4_J	Local Domestic Pig	Russia_Livni	East Europe	Yang B et al., 2017 Genome-wide SNP data unveils the globalization of domesticated pigs. Genet Sel Evol. 2017 Sep 21;49(1):71. doi: 10.1186/s12711-017-0345-y. Erratum in: Genet Sel Evol. 2020 Jun 4;52(1):30. PMID: 28934946; PMCID: PMC5609080.
RULV_5_J	Local Domestic Pig	Russia_Livni	East Europe	Yang B et al., 2017 Genome-wide SNP data unveils the globalization of domesticated pigs. Genet Sel Evol. 2017 Sep 21;49(1):71. doi: 10.1186/s12711-017-0345-y. Erratum in: Genet Sel Evol. 2020 Jun 4;52(1):30. PMID: 28934946; PMCID: PMC5609081.
RULV_6_J	Local Domestic Pig	Russia_Livni	East Europe	Yang B et al., 2017 Genome-wide SNP data unveils the globalization of domesticated pigs. Genet Sel Evol. 2017 Sep 21;49(1):71. doi: 10.1186/s12711-017-0345-y. Erratum in: Genet Sel Evol. 2020 Jun 4;52(1):30. PMID: 28934946; PMCID: PMC5609082.
RULV_7_J	Local Domestic Pig	Russia_Livni	East Europe	Yang B et al., 2017 Genome-wide SNP data unveils the globalization of domesticated pigs. Genet Sel Evol. 2017 Sep 21;49(1):71. doi: 10.1186/s12711-017-0345-y. Erratum in: Genet Sel Evol. 2020 Jun 4;52(1):30. PMID: 28934946; PMCID: PMC5609083.
RULV_8_J	Local Domestic Pig	Russia_Livni	East Europe	Yang B et al., 2017 Genome-wide SNP data unveils the globalization of domesticated pigs. Genet Sel Evol. 2017 Sep 21;49(1):71. doi: 10.1186/s12711-017-0345-y. Erratum in: Genet Sel Evol. 2020 Jun 4;52(1):30. PMID: 28934946; PMCID: PMC5609084.
RULV_9_J	Local Domestic Pig	Russia_Livni	East Europe	Yang B et al., 2017 Genome-wide SNP data unveils the globalization of domesticated pigs. Genet Sel Evol. 2017 Sep 21;49(1):71. doi: 10.1186/s12711-017-0345-y. Erratum in: Genet Sel Evol. 2020 Jun 4;52(1):30. PMID: 28934946; PMCID: PMC5609085.
RULV_10_J	Local Domestic Pig	Russia_Livni	East Europe	Yang B et al., 2017 Genome-wide SNP data unveils the globalization of domesticated pigs. Genet Sel Evol. 2017 Sep 21;49(1):71. doi: 10.1186/s12711-017-0345-y. Erratum in: Genet Sel Evol. 2020 Jun 4;52(1):30. PMID: 28934946; PMCID: PMC5609086.
RULV_11_J	Local Domestic Pig	Russia_Livni	East Europe	Yang B et al., 2017 Genome-wide SNP data unveils the globalization of domesticated pigs. Genet Sel Evol. 2017 Sep 21;49(1):71. doi: 10.1186/s12711-017-0345-y. Erratum in: Genet Sel Evol. 2020 Jun 4;52(1):30. PMID: 28934946; PMCID: PMC5609087.
RULV_12_J	Local Domestic Pig	Russia_Livni	East Europe	Yang B et al., 2017 Genome-wide SNP data unveils the globalization of domesticated pigs. Genet Sel Evol. 2017 Sep 21;49(1):71. doi: 10.1186/s12711-017-0345-y. Erratum in: Genet Sel Evol. 2020 Jun 4;52(1):30. PMID: 28934946; PMCID: PMC5609088.
RULV_13_J	Local Domestic Pig	Russia_Livni	East Europe	Yang B et al., 2017 Genome-wide SNP data unveils the globalization of domesticated pigs. Genet Sel Evol. 2017 Sep 21;49(1):71. doi: 10.1186/s12711-017-0345-y. Erratum in: Genet Sel Evol. 2020 Jun 4;52(1):30. PMID: 28934946; PMCID: PMC5609089.
RULV_14_J	Local Domestic Pig	Russia_Livni	East Europe	Yang B et al., 2017 Genome-wide SNP data unveils the globalization of domesticated pigs. Genet Sel Evol. 2017 Sep 21;49(1):71. doi: 10.1186/s12711-017-0345-y. Erratum in: Genet Sel Evol. 2020 Jun 4;52(1):30. PMID: 28934946; PMCID: PMC5609090.
RULV_15_J	Local Domestic Pig	Russia_Livni	East Europe	Yang B et al., 2017 Genome-wide SNP data unveils the globalization of domesticated pigs. Genet Sel Evol. 2017 Sep 21;49(1):71. doi: 10.1186/s12711-017-0345-y. Erratum in: Genet Sel Evol. 2020 Jun 4;52(1):30. PMID: 28934946; PMCID: PMC5609091.
RULV_16_J	Local Domestic Pig	Russia_Livni	East Europe	Yang B et al., 2017 Genome-wide SNP data unveils the globalization of domesticated pigs. Genet Sel Evol. 2017 Sep 21;49(1):71. doi: 10.1186/s12711-017-0345-y. Erratum in: Genet Sel Evol. 2020 Jun 4;52(1):30. PMID: 28934946; PMCID: PMC5609092.
RUMS_1_J	Local Domestic Pig	Russia_Minisibs	East Europe	Yang B et al., 2017 Genome-wide SNP data unveils the globalization of domesticated pigs. Genet Sel Evol. 2017 Sep 21;49(1):71. doi: 10.1186/s12711-017-0345-y. Erratum in: Genet Sel Evol. 2020 Jun 4;52(1):30. PMID: 28934946; PMCID: PMC5609093.
RUMS_2_J	Local Domestic Pig	Russia_Minisibs	East Europe	Yang B et al., 2017 Genome-wide SNP data unveils the globalization of domesticated pigs. Genet Sel Evol. 2017 Sep 21;49(1):71. doi: 10.1186/s12711-017-0345-y. Erratum in: Genet Sel Evol. 2020 Jun 4;52(1):30. PMID: 28934946; PMCID: PMC5609094.
RUMS_3_J	Local Domestic Pig	Russia_Minisibs	East Europe	Yang B et al., 2017 Genome-wide SNP data unveils the globalization of domesticated pigs. Genet Sel Evol. 2017 Sep 21;49(1):71. doi: 10.1186/s12711-017-0345-y. Erratum in: Genet Sel Evol. 2020 Jun 4;52(1):30. PMID: 28934946; PMCID: PMC5609095.
RUMS_4_J	Local Domestic Pig	Russia_Minisibs	East Europe	Yang B et al., 2017 Genome-wide SNP data unveils the globalization of domesticated pigs. Genet Sel Evol. 2017 Sep 21;49(1):71. doi: 10.1186/s12711-017-0345-y. Erratum in: Genet Sel Evol. 2020 Jun 4;52(1):30. PMID: 28934946; PMCID: PMC5609096.
RUMS_5_J	Local Domestic Pig	Russia_Minisibs	East Europe	Yang B et al., 2017 Genome-wide SNP data unveils the globalization of domesticated pigs. Genet Sel Evol. 2017 Sep 21;49(1):71. doi: 10.1186/s12711-017-0345-y. Erratum in: Genet Sel Evol. 2020 Jun 4;52(1):30. PMID: 28934946; PMCID: PMC5609097.
RUMS_6_J	Local Domestic Pig	Russia_Minisibs	East Europe	Yang B et al., 2017 Genome-wide SNP data unveils the globalization of domesticated pigs. Genet Sel Evol. 2017 Sep 21;49(1):71. doi: 10.1186/s12711-017-0345-y. Erratum in: Genet Sel Evol. 2020 Jun 4;52(1):30. PMID: 28934946; PMCID: PMC5609098.
RUMS_7_J	Local Domestic Pig	Russia_Minisibs	East Europe	Yang B et al., 2017 Genome-wide SNP data unveils the globalization of domesticated pigs. Genet Sel Evol. 2017 Sep 21;49(1):71. doi: 10.1186/s12711-017-0345-y. Erratum in: Genet Sel Evol. 2020 Jun 4;52(1):30. PMID: 28934946; PMCID: PMC5609099.
RUMS_8_J	Local Domestic Pig	Russia_Minisibs	East Europe	Yang B et al., 2017 Genome-wide SNP data unveils the globalization of domesticated pigs. Genet Sel Evol. 2017 Sep 21;49(1):71. doi: 10.1186/s12711-017-0345-y. Erratum in: Genet Sel Evol. 2020 Jun 4;52(1):30. PMID: 28934946; PMCID: PMC5609100.
RUMS_9_J	Local Domestic Pig	Russia_Minisibs	East Europe	Yang B et al., 2017 Genome-wide SNP data unveils the globalization of domesticated pigs. Genet Sel Evol. 2017 Sep 21;49(1):71. doi: 10.1186/s12711-017-0345-y. Erratum in: Genet Sel Evol. 2020 Jun 4;52(1):30. PMID: 28934946; PMCID: PMC5609101.
RUMS_10_J	Local Domestic Pig	Russia_Minisibs	East Europe	Yang B et al., 2017 Genome-wide SNP data unveils the globalization of domesticated pigs. Genet Sel Evol. 2017 Sep 21;49(1):71. doi: 10.1186/s12711-017-0345-y. Erratum in: Genet Sel Evol. 2020 Jun 4;52(1):30. PMID: 28934946; PMCID: PMC5609102.
RUMS_11_J	Local Domestic Pig	Russia_Minisibs	East Europe	Yang B et al., 2017 Genome-wide SNP data unveils the globalization of domesticated pigs. Genet Sel Evol. 2017 Sep 21;49(1):71. doi: 10.1186/s12711-017-0345-y. Erratum in: Genet Sel Evol. 2020 Jun 4;52(1):30. PMID: 28934946; PMCID: PMC5609103.
RUMS_12_J	Local Domestic Pig	Russia_Minisibs	East Europe	Yang B et al., 2017 Genome-wide SNP data unveils the globalization of domesticated pigs. Genet Sel Evol. 2017 Sep 21;49(1):71. doi: 10.1186/s12711-017-0345-y. Erratum in: Genet Sel Evol. 2020 Jun 4;52(1):30. PMID: 28934946; PMCID: PMC5609104.
RUMS_13_J	Local Domestic Pig	Russia_Minisibs	East Europe	Yang B et al., 2017 Genome-wide SNP data unveils the globalization of domesticated pigs. Genet Sel Evol. 2017 Sep 21;49(1):71. doi: 10.1186/s12711-017-0345-y. Erratum in: Genet Sel Evol. 2020 Jun 4;52(1):30. PMID: 28934946; PMCID: PMC5609105.
RUMS_14_J	Local Domestic Pig	Russia_Minisibs	East Europe	Yang B et al., 2017 Genome-wide SNP data unveils the globalization of domesticated pigs. Genet Sel Evol. 2017 Sep 21;49(1):71. doi: 10.1186/s12711-017-0345-y. Erratum in: Genet Sel Evol. 2020 Jun 4;52(1):30. PMID: 28934946; PMCID: PMC5609106.
UAMI_1_J	Local Domestic Pig	Ukraine_Mirgorod_Swine	East Europe	Yang B et al., 2017 Genome-wide SNP data unveils the globalization of domesticated pigs. Genet Sel Evol. 2017 Sep 21;49(1):71. doi: 10.1186/s12711-017-0345-y. Erratum in: Genet Sel Evol. 2020 Jun 4;52(1):30. PMID: 28934946; PMCID: PMC5609107.
UAMI_2_J	Local Domestic Pig	Ukraine_Mirgorod_Swine	East Europe	Yang B et al., 2017 Genome-wide SNP data unveils the globalization of domesticated pigs. Genet Sel Evol. 2017 Sep 21;49(1):71. doi: 10.1186/s12711-017-0345-y. Erratum in: Genet Sel Evol. 2020 Jun 4;52(1):30. PMID: 28934946; PMCID: PMC5609108.
UAMI_3_J	Local Domestic Pig	Ukraine_Mirgorod_Swine	East Europe	Yang B et al., 2017 Genome-wide SNP data unveils the globalization of domesticated pigs. Genet Sel Evol. 2017 Sep 21;49(1):71. doi: 10.1186/s12711-017-0345-y. Erratum in: Genet Sel Evol. 2020 Jun 4;52(1):30. PMID: 28934946; PMCID: PMC5609109.
UAMI_4_J	Local Domestic Pig	Ukraine_Mirgorod_Swine	East Europe	Yang B et al., 2017 Genome-wide SNP data unveils the globalization of domesticated pigs. Genet Sel Evol. 2017 Sep 21;49(1):71. doi: 10.1186/s12711-017-0345-y. Erratum in: Genet Sel Evol. 2020 Jun 4;52(1):30. PMID: 28934946; PMCID: PMC5609110.
UAMI_5_J	Local Domestic Pig	Ukraine_Mirgorod_Swine	East Europe	Yang B et al., 2017 Genome-wide SNP data unveils the globalization of domesticated pigs. Genet Sel Evol. 2017 Sep 21;49(1):71. doi: 10.1186/s12711-017-0345-y. Erratum in: Genet Sel Evol. 2020 Jun 4;52(1):30. PMID: 28934946; PMCID: PMC5609111.
UAMI_6_J	Local Domestic Pig	Ukraine_Mirgorod_Swine	East Europe	Yang B et al., 2017 Genome-wide SNP data unveils the globalization of domesticated pigs. Genet Sel Evol. 2017 Sep 21;49(1):71. doi: 10.1186/s12711-017-0345-y. Erratum in: Genet Sel Evol. 2020 Jun 4;52(1):30. PMID: 28934946; PMCID: PMC5609112.
UAMI_7_J	Local Domestic Pig	Ukraine_Mirgorod_Swine	East Europe	Yang B et al., 2017 Genome-wide SNP data unveils the globalization of domesticated pigs. Genet Sel Evol. 2017 Sep 21;49(1):71. doi: 10.1186/s12711-017-0345-y. Erratum in: Genet Sel Evol. 2020 Jun 4;52(1):30. PMID: 28934946; PMCID: PMC5609113.
UAMI_8_J	Local Domestic Pig	Ukraine_Mirgorod_Swine	East Europe	Yang B et al., 2017 Genome-wide SNP data unveils the globalization of domesticated pigs. Genet Sel Evol. 2017 Sep 21;49(1):71. doi: 10.1186/s12711-017-0345-y. Erratum in: Genet Sel Evol. 2020 Jun 4;52(1):30. PMID: 28934946; PMCID: PMC5609114.
UAMI_9_J	Local Domestic Pig	Ukraine_Mirgorod_Swine	East Europe	Yang B et al., 2017 Genome-wide SNP data unveils the globalization of domesticated pigs. Genet Sel Evol. 2017 Sep 21;49(1):71. doi: 10.1186/s12711-017-0345-y. Erratum in: Genet Sel Evol. 2020 Jun 4;52(1):30. PMID: 28934946; PMCID: PMC5609115.
UAMI_10_J	Local Domestic Pig	Ukraine_Mirgorod_Swine	East Europe	Yang B et al., 2017 Genome-wide SNP data unveils the globalization of domesticated pigs. Genet Sel Evol. 2017 Sep 21;49(1):71. doi: 10.1186/s12711-017-0345-y. Erratum in: Genet Sel Evol. 2020 Jun 4;52(1):30. PMID: 28934946; PMCID: PMC5609116.
UAMI_11_J	Local Domestic Pig	Ukraine_Mirgorod_Swine	East Europe	Yang B et al., 2017 Genome-wide SNP data unveils the globalization of domesticated pigs. Genet Sel Evol. 2017 Sep 21;49(1):71. doi: 10.1186/s12711-017-0345-y. Erratum in: Genet Sel Evol. 2020 Jun 4;52(1):30. PMID: 28934946; PMCID: PMC5609117.
UAMI_12_J	Local Domestic Pig	Ukraine_Mirgorod_Swine	East Europe	Yang B et al., 2017 Genome-wide SNP data unveils the globalization of domesticated pigs. Genet Sel Evol. 2017 Sep 21;49(1):71. doi: 10.1186/s12711-017-0345-y. Erratum in: Genet Sel Evol. 2020 Jun 4;52(1):30. PMID: 28934946; PMCID: PMC5609118.
UAMI_13_J	Local Domestic Pig	Ukraine_Mirgorod_Swine	East Europe	Yang B et al., 2017 Genome-wide SNP data unveils the globalization of domesticated pigs. Genet Sel Evol. 2017 Sep 21;49(1):71. doi: 10.1186/s12711-017-0345-y. Erratum in: Genet Sel Evol. 2020 Jun 4;52(1):30. PMID: 28934946; PMCID: PMC5609119.
RUMR_1_J	Local Domestic Pig	Russia_Murom	East Europe	Yang B et al., 2017 Genome-wide SNP data unveils the globalization of domesticated pigs. Genet Sel Evol. 2017 Sep 21;49(1):71. doi: 10.1186/s12711-017-0345-y. Erratum in: Genet Sel Evol. 2020 Jun 4;52(1):30. PMID: 28934946; PMCID: PMC5609120.
RUMR_2_J	Local Domestic Pig	Russia_Murom	East Europe	Yang B et al., 2017 Genome-wide SNP data unveils the globalization of domesticated pigs. Genet Sel Evol. 2017 Sep 21;49(1):71. doi: 10.1186/s12711-017-0345-y. Erratum in: Genet Sel Evol. 2020 Jun 4;52(1):30. PMID: 28934946; PMCID: PMC5609121.
RUMR_3_J	Local Domestic Pig	Russia_Murom	East Europe	Yang B et al., 2017 Genome-wide SNP data unveils the globalization of domesticated pigs. Genet Sel Evol. 2017 Sep 21;49(1):71. doi: 10.1186/s12711-017-0345-y. Erratum in: Genet Sel Evol. 2020 Jun 4;52(1):30. PMID: 28934946; PMCID: PMC5609122.
RUMR_4_J	Local Domestic Pig	Russia_Murom	East Europe	Yang B et al., 2017 Genome-wide SNP data unveils the globalization of domesticated pigs. Genet Sel Evol. 2017 Sep 21;49(1):71. doi: 10.1186/s12711-017-0345-y. Erratum in: Genet Sel Evol. 2020 Jun 4;52(1):30. PMID: 28934946; PMCID: PMC5609123.
RUMR_5_J	Local Domestic Pig	Russia_Murom	East Europe	Yang B et al., 2017 Genome-wide SNP data unveils the globalization of domesticated pigs. Genet Sel Evol. 2017 Sep 21;49(1):71. doi: 10.1186/s12711-017-0345-y. Erratum in: Genet Sel Evol. 2020 Jun 4;52(1):30. PMID: 28934946; PMCID: PMC5609124.
RUMR_6_J	Local Domestic Pig	Russia_Murom	East Europe	Yang B et al., 2017 Genome-wide SNP data unveils the globalization of domesticated pigs. Genet Sel Evol. 2017 Sep 21;49(1):71. doi: 10.1186/s12711-017-0345-y. Erratum in: Genet Sel Evol. 2020 Jun 4;52(1):30. PMID: 28934946; PMCID: PMC5609125.
RUMR_7_J	Local Domestic Pig	Russia_Murom	East Europe	Yang B et al., 2017 Genome-wide SNP data unveils the globalization of domesticated pigs. Genet Sel Evol. 2017 Sep 21;49(1):71. doi: 10.1186/s12711-017-0345-y. Erratum in: Genet Sel Evol. 2020 Jun 4;52(1):30. PMID: 28934946; PMCID: PMC5609126.
RUMR_8_J	Local Domestic Pig	Russia_Murom	East Europe	Yang B et al., 2017 Genome-wide SNP data unveils the globalization of domesticated pigs. Genet Sel Evol. 2017 Sep 21;49(1):71. doi: 10.1186/s12711-017-0345-y. Erratum in: Genet Sel Evol. 2020 Jun 4;52(1):30. PMID: 28934946; PMCID: PMC5609127.
RUMR_9_J	Local Domestic Pig	Russia_Murom	East Europe	Yang B et al., 2017 Genome-wide SNP data unveils the globalization of domesticated pigs. Genet Sel Evol. 2017 Sep 21;49(1):71. doi: 10.1186/s12711-017-0345-y. Erratum in: Genet Sel Evol. 2020 Jun 4;52(1):30. PMID: 28934946; PMCID: PMC5609128.
RUMR_10_J	Local Domestic Pig	Russia_Murom	East Europe	Yang B et al., 2017 Genome-wide SNP data unveils the globalization of domesticated pigs. Genet Sel Evol. 2017 Sep 21;49(1):71. doi: 10.1186/s12711-017-0345-y. Erratum in: Genet Sel Evol. 2020 Jun 4;52(1):30. PMID: 28934946; PMCID: PMC5609129.
RUMR_11_J	Local Domestic Pig	Russia_Murom	East Europe	Yang B et al., 2017 Genome-wide SNP data unveils the globalization of domesticated pigs. Genet Sel Evol. 2017 Sep 21;49(1):71. doi: 10.1186/s12711-017-0345-y. Erratum in: Genet Sel Evol. 2020 Jun 4;52(1):30. PMID: 28934946; PMCID: PMC5609130.
RUMR_12_J	Local Domestic Pig	Russia_Murom	East Europe	Yang B et al., 2017 Genome-wide SNP data unveils the globalization of domesticated pigs. Genet Sel Evol. 2017 Sep 21;49(1):71. doi: 10.1186/s12711-017-0345-y. Erratum in: Genet Sel Evol. 2020 Jun 4;52(1):30. PMID: 28934946; PMCID: PMC5609131.
UAPL_1_J	Local Domestic Pig	Ukraine_Poltava_Swine	East Europe	Yang B et al., 2017 Genome-wide SNP data unveils the globalization of domesticated pigs. Genet Sel Evol. 2017 Sep 21;49(1):71. doi: 10.1186/s12711-017-0345-y. Erratum in: Genet Sel Evol. 2020 Jun 4;52(1):30. PMID: 28934946; PMCID: PMC5609132.
UAPL_2_J	Local Domestic Pig	Ukraine_Poltava_Swine	East Europe	Yang B et al., 2017 Genome-wide SNP data unveils the globalization of domesticated pigs. Genet Sel Evol. 2017 Sep 21;49(1):71. doi: 10.1186/s12711-017-0345-y. Erratum in: Genet Sel Evol. 2020 Jun 4;52(1):30. PMID: 28934946; PMCID: PMC5609133.
UAPL_3_J	Local Domestic Pig	Ukraine_Poltava_Swine	East Europe	Yang B et al., 2017 Genome-wide SNP data unveils the globalization of domesticated pigs. Genet Sel Evol. 2017 Sep 21;49(1):71. doi: 10.1186/s12711-017-0345-y. Erratum in: Genet Sel Evol. 2020 Jun 4;52(1):30. PMID: 28934946; PMCID: PMC5609134.
UAPL_4_J	Local Domestic Pig	Ukraine_Poltava_Swine	East Europe	Yang B et al., 2017 Genome-wide SNP data unveils the globalization of domesticated pigs. Genet Sel Evol. 2017 Sep 21;49(1):71. doi: 10.1186/s12711-017-0345-y. Erratum in: Genet Sel Evol. 2020 Jun 4;52(1):30. PMID: 28934946; PMCID: PMC5609135.
UAPL_5_J	Local Domestic Pig	Ukraine_Poltava_Swine	East Europe	Yang B et al., 2017 Genome-wide SNP data unveils the globalization of domesticated pigs. Genet Sel Evol. 2017 Sep 21;49(1):71. doi: 10.1186/s12711-017-0345-y. Erratum in: Genet Sel Evol. 2020 Jun 4;52(1):30. PMID: 28934946; PMCID: PMC5609136.
UAPL_6_J	Local Domestic Pig	Ukraine_Poltava_Swine	East Europe	Yang B et al., 2017 Genome-wide SNP data unveils the globalization of domesticated pigs. Genet Sel Evol. 2017 Sep 21;49(1):71. doi: 10.1186/s12711-017-0345-y. Erratum in: Genet Sel Evol. 2020 Jun 4;52(1):30. PMID: 28934946; PMCID: PMC5609137.
UAPL_7_J	Local Domestic Pig	Ukraine_Poltava_Swine	East Europe	Yang B et al., 2017 Genome-wide SNP data unveils the globalization of domesticated pigs. Genet Sel Evol. 2017 Sep 21;49(1):71. doi: 10.1186/s12711-017-0345-y. Erratum in: Genet Sel Evol. 2020 Jun 4;52(1):30. PMID: 28934946; PMCID: PMC5609138.
UAPL_8_J	Local Domestic Pig	Ukraine_Poltava_Swine	East Europe	Yang B et al., 2017 Genome-wide SNP data unveils the globalization of domesticated pigs. Genet Sel Evol. 2017 Sep 21;49(1):71. doi: 10.1186/s12711-017-0345-y. Erratum in: Genet Sel Evol. 2020 Jun 4;52(1):30. PMID: 28934946; PMCID: PMC5609139.
UAPL_9_J	Local Domestic Pig	Ukraine_Poltava_Swine	East Europe	Yang B et al., 2017 Genome-wide SNP data unveils the globalization of domesticated pigs. Genet Sel Evol. 2017 Sep 21;49(1):71. doi: 10.1186/s12711-017-0345-y. Erratum in: Genet Sel Evol. 2020 Jun 4;52(1):30. PMID: 28934946; PMCID: PMC5609140.
UAPL_10_J	Local Domestic Pig	Ukraine_Poltava_Swine	East Europe	Yang B et al., 2017 Genome-wide SNP data unveils the globalization of domesticated pigs. Genet Sel Evol. 2017 Sep 21;49(1):71. doi: 10.1186/s12711-017-0345-y. Erratum in: Genet Sel Evol. 2020 Jun 4;52(1):30. PMID: 28934946; PMCID: PMC5609141.
UAPL_11_J	Local Domestic Pig	Ukraine_Poltava_Swine	East Europe	Yang B et al., 2017 Genome-wide SNP data unveils the globalization of domesticated pigs. Genet Sel Evol. 2017 Sep 21;49(1):71. doi: 10.1186/s12711-017-0345-y. Erratum in: Genet Sel Evol. 2020 Jun 4;52(1):30. PMID: 28934946; PMCID: PMC5609142.
UAPL_12_J	Local Domestic Pig	Ukraine_Poltava_Swine	East Europe	Yang B et al., 2017 Genome-wide SNP data unveils the globalization of domesticated pigs. Genet Sel Evol. 2017 Sep 21;49(1):71. doi: 10.1186/s12711-017-0345-y. Erratum in: Genet Sel Evol. 2020 Jun 4;52(1):30. PMID: 28934946; PMCID: PMC5609143.
UAPL_13_J	Local Domestic Pig	Ukraine_Poltava_Swine	East Europe	Yang B et al., 2017 Genome-wide SNP data unveils the globalization of domesticated pigs. Genet Sel Evol. 2017 Sep 21;49(1):71. doi: 10.1186/s12711-017-0345-y. Erratum in: Genet Sel Evol. 2020 Jun 4;52(1):30. PMID: 28934946; PMCID: PMC5609144.
UARW_1_J	Local Domestic Pig	Ukraine_Red_White_Belted	East Europe	Yang B et al., 2017 Genome-wide SNP data unveils the globalization of domesticated pigs. Genet Sel Evol. 2017 Sep 21;49(1):71. doi: 10.1186/s12711-017-0345-y. Erratum in: Genet Sel Evol. 2020 Jun 4;52(1):30. PMID: 28934946; PMCID: PMC5609145.
UARW_2_J	Local Domestic Pig	Ukraine_Red_White_Belted	East Europe	Yang B et al., 2017 Genome-wide SNP data unveils the globalization of domesticated pigs. Genet Sel Evol. 2017 Sep 21;49(1):71. doi: 10.1186/s12711-017-0345-y. Erratum in: Genet Sel Evol. 2020 Jun 4;52(1):30. PMID: 28934946; PMCID: PMC5609146.
UARW_3_J	Local Domestic Pig	Ukraine_Red_White_Belted	East Europe	Yang B et al., 2017 Genome-wide SNP data unveils the globalization of domesticated pigs. Genet Sel Evol. 2017 Sep 21;49(1):71. doi: 10.1186/s12711-017-0345-y. Erratum in: Genet Sel Evol. 2020 Jun 4;52(1):30. PMID: 28934946; PMCID: PMC5609147.
UARW_4_J	Local Domestic Pig	Ukraine_Red_White_Belted	East Europe	Yang B et al., 2017 Genome-wide SNP data unveils the globalization of domesticated pigs. Genet Sel Evol. 2017 Sep 21;49(1):71. doi: 10.1186/s12711-017-0345-y. Erratum in: Genet Sel Evol. 2020 Jun 4;52(1):30. PMID: 28934946; PMCID: PMC5609148.
UARW_5_J	Local Domestic Pig	Ukraine_Red_White_Belted	East Europe	Yang B et al., 2017 Genome-wide SNP data unveils the globalization of domesticated pigs. Genet Sel Evol. 2017 Sep 21;49(1):71. doi: 10.1186/s12711-017-0345-y. Erratum in: Genet Sel Evol. 2020 Jun 4;52(1):30. PMID: 28934946; PMCID: PMC5609149.
UARW_6_J	Local Domestic Pig	Ukraine_Red_White_Belted	East Europe	Yang B et al., 2017 Genome-wide SNP data unveils the globalization of domesticated pigs. Genet Sel Evol. 2017 Sep 21;49(1):71. doi: 10.1186/s12711-017-0345-y. Erratum in: Genet Sel Evol. 2020 Jun 4;52(1):30. PMID: 28934946; PMCID: PMC5609150.
UARW_7_J	Local Domestic Pig	Ukraine_Red_White_Belted	East Europe	Yang B et al., 2017 Genome-wide SNP data unveils the globalization of domesticated pigs. Genet Sel Evol. 2017 Sep 21;49(1):71. doi: 10.1186/s12711-017-0345-y. Erratum in: Genet Sel Evol. 2020 Jun 4;52(1):30. PMID: 28934946; PMCID: PMC5609151.
UARW_8_J	Local Domestic Pig	Ukraine_Red_White_Belted	East Europe	Yang B et al., 2017 Genome-wide SNP data unveils the globalization of domesticated pigs. Genet Sel Evol. 2017 Sep 21;49(1):71. doi: 10.1186/s12711-017-0345-y. Erratum in: Genet Sel Evol. 2020 Jun 4;52(1):30. PMID: 28934946; PMCID: PMC5609152.
UARW_9_J	Local Domestic Pig	Ukraine_Red_White_Belted	East Europe	Yang B et al., 2017 Genome-wide SNP data unveils the globalization of domesticated pigs. Genet Sel Evol. 2017 Sep 21;49(1):71. doi: 10.1186/s12711-017-0345-y. Erratum in: Genet Sel Evol. 2020 Jun 4;52(1):30. PMID: 28934946; PMCID: PMC5609153.
UARW_10_J	Local Domestic Pig	Ukraine_Red_White_Belted	East Europe	Yang B et al., 2017 Genome-wide SNP data unveils the globalization of domesticated pigs. Genet Sel Evol. 2017 Sep 21;49(1):71. doi: 10.1186/s12711-017-0345-y. Erratum in: Genet Sel Evol. 2020 Jun 4;52(1):30. PMID: 28934946; PMCID: PMC5609154.
UARW_11_J	Local Domestic Pig	Ukraine_Red_White_Belted	East Europe	Yang B et al., 2017 Genome-wide SNP data unveils the globalization of domesticated pigs. Genet Sel Evol. 2017 Sep 21;49(1):71. doi: 10.1186/s12711-017-0345-y. Erratum in: Genet Sel Evol. 2020 Jun 4;52(1):30. PMID: 28934946; PMCID: PMC5609155.
UARW_12_J	Local Domestic Pig	Ukraine_Red_White_Belted	East Europe	Yang B et al., 2017 Genome-wide SNP data unveils the globalization of domesticated pigs. Genet Sel Evol. 2017 Sep 21;49(1):71. doi: 10.1186/s12711-017-0345-y. Erratum in: Genet Sel Evol. 2020 Jun 4;52(1):30. PMID: 28934946; PMCID: PMC5609156.
UARW_13_J	Local Domestic Pig	Ukraine_Red_White_Belted	East Europe	Yang B et al., 2017 Genome-wide SNP data unveils the globalization of domesticated pigs. Genet Sel Evol. 2017 Sep 21;49(1):71. doi: 10.1186/s12711-017-0345-y. Erratum in: Genet Sel Evol. 2020 Jun 4;52(1):30. PMID: 28934946; PMCID: PMC5609157.
UARW_14_J	Local Domestic Pig	Ukraine_Red_White_Belted	East Europe	Yang B et al., 2017 Genome-wide SNP data unveils the globalization of domesticated pigs. Genet Sel Evol. 2017 Sep 21;49(1):71. doi: 10.1186/s12711-017-0345-y. Erratum in: Genet Sel Evol. 2020 Jun 4;52(1):30. PMID: 28934946; PMCID: PMC5609158.
UARW_15_J	Local Domestic Pig	Ukraine_Red_White_Belted	East Europe	Yang B et al., 2017 Genome-wide SNP data unveils the globalization of domesticated pigs. Genet Sel Evol. 2017 Sep 21;49(1):71. doi: 10.1186/s12711-017-0345-y. Erratum in: Genet Sel Evol. 2020 Jun 4;52(1):30. PMID: 28934946; PMCID: PMC5609159.
UARW_16_J	Local Domestic Pig	Ukraine_Red_White_Belted	East Europe	Yang B et al., 2017 Genome-wide SNP data unveils the globalization of domesticated pigs. Genet Sel Evol. 2017 Sep 21;49(1):71. doi: 10.1186/s12711-017-0345-y. Erratum in: Genet Sel Evol. 2020 Jun 4;52(1):30. PMID: 28934946; PMCID: PMC5609160.
UARW_17_J	Local Domestic Pig	Ukraine_Red_White_Belted	East Europe	Yang B et al., 2017 Genome-wide SNP data unveils the globalization of domesticated pigs. Genet Sel Evol. 2017 Sep 21;49(1):71. doi: 10.1186/s12711-017-0345-y. Erratum in: Genet Sel Evol. 2020 Jun 4;52(1):30. PMID: 28934946; PMCID: PMC5609161.
UARW_18_J	Local Domestic Pig	Ukraine_Red_White_Belted	East Europe	Yang B et al., 2017 Genome-wide SNP data unveils the globalization of domesticated pigs. Genet Sel Evol. 2017 Sep 21;49(1):71. doi: 10.1186/s12711-017-0345-y. Erratum in: Genet Sel Evol. 2020 Jun 4;52(1):30. PMID: 28934946; PMCID: PMC5609162.
UARW_19_J	Local Domestic Pig	Ukraine_Red_White_Belted	East Europe	Yang B et al., 2017 Genome-wide SNP data unveils the globalization of domesticated pigs. Genet Sel Evol. 2017 Sep 21;49(1):71. doi: 10.1186/s12711-017-0345-y. Erratum in: Genet Sel Evol. 2020 Jun 4;52(1):30. PMID: 28934946; PMCID: PMC5609163.
UAPS_1_J	Local Domestic Pig	Ukrainian_Pork_Swine	East Europe	Yang B et al., 2017 Genome-wide SNP data unveils the globalization of domesticated pigs. Genet Sel Evol. 2017 Sep 21;49(1):71. doi: 10.1186/s12711-017-0345-y. Erratum in: Genet Sel Evol. 2020 Jun 4;52(1):30. PMID: 28934946; PMCID: PMC5609164.
UAPS_2_J	Local Domestic Pig	Ukrainian_Pork_Swine	East Europe	Yang B et al., 2017 Genome-wide SNP data unveils the globalization of domesticated pigs. Genet Sel Evol. 2017 Sep 21;49(1):71. doi: 10.1186/s12711-017-0345-y. Erratum in: Genet Sel Evol. 2020 Jun 4;52(1):30. PMID: 28934946; PMCID: PMC5609165.
UAPS_3_J	Local Domestic Pig	Ukrainian_Pork_Swine	East Europe	Yang B et al., 2017 Genome-wide SNP data unveils the globalization of domesticated pigs. Genet Sel Evol. 2017 Sep 21;49(1):71. doi: 10.1186/s12711-017-0345-y. Erratum in: Genet Sel Evol. 2020 Jun 4;52(1):30. PMID: 28934946; PMCID: PMC5609166.
UAPS_4_J	Local Domestic Pig	Ukrainian_Pork_Swine	East Europe	Yang B et al., 2017 Genome-wide SNP data unveils the globalization of domesticated pigs. Genet Sel Evol. 2017 Sep 21;49(1):71. doi: 10.1186/s12711-017-0345-y. Erratum in: Genet Sel Evol. 2020 Jun 4;52(1):30. PMID: 28934946; PMCID: PMC5609167.
UAPS_5_J	Local Domestic Pig	Ukrainian_Pork_Swine	East Europe	Yang B et al., 2017 Genome-wide SNP data unveils the globalization of domesticated pigs. Genet Sel Evol. 2017 Sep 21;49(1):71. doi: 10.1186/s12711-017-0345-y. Erratum in: Genet Sel Evol. 2020 Jun 4;52(1):30. PMID: 28934946; PMCID: PMC5609168.
UAPS_6_J	Local Domestic Pig	Ukrainian_Pork_Swine	East Europe	Yang B et al., 2017 Genome-wide SNP data unveils the globalization of domesticated pigs. Genet Sel Evol. 2017 Sep 21;49(1):71. doi: 10.1186/s12711-017-0345-y. Erratum in: Genet Sel Evol. 2020 Jun 4;52(1):30. PMID: 28934946; PMCID: PMC5609169.
UAPS_7_J	Local Domestic Pig	Ukrainian_Pork_Swine	East Europe	Yang B et al., 2017 Genome-wide SNP data unveils the globalization of domesticated pigs. Genet Sel Evol. 2017 Sep 21;49(1):71. doi: 10.1186/s12711-017-0345-y. Erratum in: Genet Sel Evol. 2020 Jun 4;52(1):30. PMID: 28934946; PMCID: PMC5609170.
UAPS_8_J	Local Domestic Pig	Ukrainian_Pork_Swine	East Europe	Yang B et al., 2017 Genome-wide SNP data unveils the globalization of domesticated pigs. Genet Sel Evol. 2017 Sep 21;49(1):71. doi: 10.1186/s12711-017-0345-y. Erratum in: Genet Sel Evol. 2020 Jun 4;52(1):30. PMID: 28934946; PMCID: PMC5609171.
UAPS_9_J	Local Domestic Pig	Ukrainian_Pork_Swine	East Europe	Yang B et al., 2017 Genome-wide SNP data unveils the globalization of domesticated pigs. Genet Sel Evol. 2017 Sep 21;49(1):71. doi: 10.1186/s12711-017-0345-y. Erratum in: Genet Sel Evol. 2020 Jun 4;52(1):30. PMID: 28934946; PMCID: PMC5609172.
UAPS_10_J	Local Domestic Pig	Ukrainian_Pork_Swine	East Europe	Yang B et al., 2017 Genome-wide SNP data unveils the globalization of domesticated pigs. Genet Sel Evol. 2017 Sep 21;49(1):71. doi: 10.1186/s12711-017-0345-y. Erratum in: Genet Sel Evol. 2020 Jun 4;52(1):30. PMID: 28934946; PMCID: PMC5609173.
UAPS_11_J	Local Domestic Pig	Ukrainian_Pork_Swine	East Europe	Yang B et al., 2017 Genome-wide SNP data unveils the globalization of domesticated pigs. Genet Sel Evol. 2017 Sep 21;49(1):71. doi: 10.1186/s12711-017-0345-y. Erratum in: Genet Sel Evol. 2020 Jun 4;52(1):30. PMID: 28934946; PMCID: PMC5609174.
UAPS_12_J	Local Domestic Pig	Ukrainian_Pork_Swine	East Europe	Yang B et al., 2017 Genome-wide SNP data unveils the globalization of domesticated pigs. Genet Sel Evol. 2017 Sep 21;49(1):71. doi: 10.1186/s12711-017-0345-y. Erratum in: Genet Sel Evol. 2020 Jun 4;52(1):30. PMID: 28934946; PMCID: PMC5609175.
UASS_1_J	Local Domestic Pig	Ukrainian_Spotted_Steppe	East Europe	Yang B et al., 2017 Genome-wide SNP data unveils the globalization of domesticated pigs. Genet Sel Evol. 2017 Sep 21;49(1):71. doi: 10.1186/s12711-017-0345-y. Erratum in: Genet Sel Evol. 2020 Jun 4;52(1):30. PMID: 28934946; PMCID: PMC5609176.
UASS_2_J	Local Domestic Pig	Ukrainian_Spotted_Steppe	East Europe	Yang B et al., 2017 Genome-wide SNP data unveils the globalization of domesticated pigs. Genet Sel Evol. 2017 Sep 21;49(1):71. doi: 10.1186/s12711-017-0345-y. Erratum in: Genet Sel Evol. 2020 Jun 4;52(1):30. PMID: 28934946; PMCID: PMC5609177.
UASS_3_J	Local Domestic Pig	Ukrainian_Spotted_Steppe	East Europe	Yang B et al., 2017 Genome-wide SNP data unveils the globalization of domesticated pigs. Genet Sel Evol. 2017 Sep 21;49(1):71. doi: 10.1186/s12711-017-0345-y. Erratum in: Genet Sel Evol. 2020 Jun 4;52(1):30. PMID: 28934946; PMCID: PMC5609178.
UASS_4_J	Local Domestic Pig	Ukrainian_Spotted_Steppe	East Europe	Yang B et al., 2017 Genome-wide SNP data unveils the globalization of domesticated pigs. Genet Sel Evol. 2017 Sep 21;49(1):71. doi: 10.1186/s12711-017-0345-y. Erratum in: Genet Sel Evol. 2020 Jun 4;52(1):30. PMID: 28934946; PMCID: PMC5609179.
UASS_5_J	Local Domestic Pig	Ukrainian_Spotted_Steppe	East Europe	Yang B et al., 2017 Genome-wide SNP data unveils the globalization of domesticated pigs. Genet Sel Evol. 2017 Sep 21;49(1):71. doi: 10.1186/s12711-017-0345-y. Erratum in: Genet Sel Evol. 2020 Jun 4;52(1):30. PMID: 28934946; PMCID: PMC5609180.
UASS_6_J	Local Domestic Pig	Ukrainian_Spotted_Steppe	East Europe	Yang B et al., 2017 Genome-wide SNP data unveils the globalization of domesticated pigs. Genet Sel Evol. 2017 Sep 21;49(1):71. doi: 10.1186/s12711-017-0345-y. Erratum in: Genet Sel Evol. 2020 Jun 4;52(1):30. PMID: 28934946; PMCID: PMC5609181.
UASS_7_J	Local Domestic Pig	Ukrainian_Spotted_Steppe	East Europe	Yang B et al., 2017 Genome-wide SNP data unveils the globalization of domesticated pigs. Genet Sel Evol. 2017 Sep 21;49(1):71. doi: 10.1186/s12711-017-0345-y. Erratum in: Genet Sel Evol. 2020 Jun 4;52(1):30. PMID: 28934946; PMCID: PMC5609182.
UAWS_1_J	Local Domestic Pig	Ukrainian_White_Steppe	East Europe	Yang B et al., 2017 Genome-wide SNP data unveils the globalization of domesticated pigs. Genet Sel Evol. 2017 Sep 21;49(1):71. doi: 10.1186/s12711-017-0345-y. Erratum in: Genet Sel Evol. 2020 Jun 4;52(1):30. PMID: 28934946; PMCID: PMC5609183.
UAWS_2_J	Local Domestic Pig	Ukrainian_White_Steppe	East Europe	Yang B et al., 2017 Genome-wide SNP data unveils the globalization of domesticated pigs. Genet Sel Evol. 2017 Sep 21;49(1):71. doi: 10.1186/s12711-017-0345-y. Erratum in: Genet Sel Evol. 2020 Jun 4;52(1):30. PMID: 28934946; PMCID: PMC5609184.
UAWS_3_J	Local Domestic Pig	Ukrainian_White_Steppe	East Europe	Yang B et al., 2017 Genome-wide SNP data unveils the globalization of domesticated pigs. Genet Sel Evol. 2017 Sep 21;49(1):71. doi: 10.1186/s12711-017-0345-y. Erratum in: Genet Sel Evol. 2020 Jun 4;52(1):30. PMID: 28934946; PMCID: PMC5609185.
UAWS_4_J	Local Domestic Pig	Ukrainian_White_Steppe	East Europe	Yang B et al., 2017 Genome-wide SNP data unveils the globalization of domesticated pigs. Genet Sel Evol. 2017 Sep 21;49(1):71. doi: 10.1186/s12711-017-0345-y. Erratum in: Genet Sel Evol. 2020 Jun 4;52(1):30. PMID: 28934946; PMCID: PMC5609186.
UAWS_5_J	Local Domestic Pig	Ukrainian_White_Steppe	East Europe	Yang B et al., 2017 Genome-wide SNP data unveils the globalization of domesticated pigs. Genet Sel Evol. 2017 Sep 21;49(1):71. doi: 10.1186/s12711-017-0345-y. Erratum in: Genet Sel Evol. 2020 Jun 4;52(1):30. PMID: 28934946; PMCID: PMC5609187.
UAWS_6_J	Local Domestic Pig	Ukrainian_White_Steppe	East Europe	Yang B et al., 2017 Genome-wide SNP data unveils the globalization of domesticated pigs. Genet Sel Evol. 2017 Sep 21;49(1):71. doi: 10.1186/s12711-017-0345-y. Erratum in: Genet Sel Evol. 2020 Jun 4;52(1):30. PMID: 28934946; PMCID: PMC5609188.
UAWS_7_J	Local Domestic Pig	Ukrainian_White_Steppe	East Europe	Yang B et al., 2017 Genome-wide SNP data unveils the globalization of domesticated pigs. Genet Sel Evol. 2017 Sep 21;49(1):71. doi: 10.1186/s12711-017-0345-y. Erratum in: Genet Sel Evol. 2020 Jun 4;52(1):30. PMID: 28934946; PMCID: PMC5609189.
UAWS_8_J	Local Domestic Pig	Ukrainian_White_Steppe	East Europe	Yang B et al., 2017 Genome-wide SNP data unveils the globalization of domesticated pigs. Genet Sel Evol. 2017 Sep 21;49(1):71. doi: 10.1186/s12711-017-0345-y. Erratum in: Genet Sel Evol. 2020 Jun 4;52(1):30. PMID: 28934946; PMCID: PMC5609190.
UAWS_9_J	Local Domestic Pig	Ukrainian_White_Steppe	East Europe	Yang B et al., 2017 Genome-wide SNP data unveils the globalization of domesticated pigs. Genet Sel Evol. 2017 Sep 21;49(1):71. doi: 10.1186/s12711-017-0345-y. Erratum in: Genet Sel Evol. 2020 Jun 4;52(1):30. PMID: 28934946; PMCID: PMC5609191.
UAWS_10_J	Local Domestic Pig	Ukrainian_White_Steppe	East Europe	Yang B et al., 2017 Genome-wide SNP data unveils the globalization of domesticated pigs. Genet Sel Evol. 2017 Sep 21;49(1):71. doi: 10.1186/s12711-017-0345-y. Erratum in: Genet Sel Evol. 2020 Jun 4;52(1):30. PMID: 28934946; PMCID: PMC5609192.
UAWS_11_J	Local Domestic Pig	Ukrainian_White_Steppe	East Europe	Yang B et al., 2017 Genome-wide SNP data unveils the globalization of domesticated pigs. Genet Sel Evol. 2017 Sep 21;49(1):71. doi: 10.1186/s12711-017-0345-y. Erratum in: Genet Sel Evol. 2020 Jun 4;52(1):30. PMID: 28934946; PMCID: PMC5609193.
UAWS_12_J	Local Domestic Pig	Ukrainian_White_Steppe	East Europe	Yang B et al., 2017 Genome-wide SNP data unveils the globalization of domesticated pigs. Genet Sel Evol. 2017 Sep 21;49(1):71. doi: 10.1186/s12711-017-0345-y. Erratum in: Genet Sel Evol. 2020 Jun 4;52(1):30. PMID: 28934946; PMCID: PMC5609194.
UAWS_13_J	Local Domestic Pig	Ukrainian_White_Steppe	East Europe	Yang B et al., 2017 Genome-wide SNP data unveils the globalization of domesticated pigs. Genet Sel Evol. 2017 Sep 21;49(1):71. doi: 10.1186/s12711-017-0345-y. Erratum in: Genet Sel Evol. 2020 Jun 4;52(1):30. PMID: 28934946; PMCID: PMC5609195.
UAWS_14_J	Local Domestic Pig	Ukrainian_White_Steppe	East Europe	Yang B et al., 2017 Genome-wide SNP data unveils the globalization of domesticated pigs. Genet Sel Evol. 2017 Sep 21;49(1):71. doi: 10.1186/s12711-017-0345-y. Erratum in: Genet Sel Evol. 2020 Jun 4;52(1):30. PMID: 28934946; PMCID: PMC5609196.
UAWS_15_J	Local Domestic Pig	Ukrainian_White_Steppe	East Europe	Yang B et al., 2017 Genome-wide SNP data unveils the globalization of domesticated pigs. Genet Sel Evol. 2017 Sep 21;49(1):71. doi: 10.1186/s12711-017-0345-y. Erratum in: Genet Sel Evol. 2020 Jun 4;52(1):30. PMID: 28934946; PMCID: PMC5609197.
UAWS_16_J	Local Domestic Pig	Ukrainian_White_Steppe	East Europe	Yang B et al., 2017 Genome-wide SNP data unveils the globalization of domesticated pigs. Genet Sel Evol. 2017 Sep 21;49(1):71. doi: 10.1186/s12711-017-0345-y. Erratum in: Genet Sel Evol. 2020 Jun 4;52(1):30. PMID: 28934946; PMCID: PMC5609198.
UAWS_17_J	Local Domestic Pig	Ukrainian_White_Steppe	East Europe	Yang B et al., 2017 Genome-wide SNP data unveils the globalization of domesticated pigs. Genet Sel Evol. 2017 Sep 21;49(1):71. doi: 10.1186/s12711-017-0345-y. Erratum in: Genet Sel Evol. 2020 Jun 4;52(1):30. PMID: 28934946; PMCID: PMC5609199.
UAWS_18_J	Local Domestic Pig	Ukrainian_White_Steppe	East Europe	Yang B et al., 2017 Genome-wide SNP data unveils the globalization of domesticated pigs. Genet Sel Evol. 2017 Sep 21;49(1):71. doi: 10.1186/s12711-017-0345-y. Erratum in: Genet Sel Evol. 2020 Jun 4;52(1):30. PMID: 28934946; PMCID: PMC5609200.
RUUZ_1_J	Local Domestic Pig	Russia_Urzhum	East Europe	Yang B et al., 2017 Genome-wide SNP data unveils the globalization of domesticated pigs. Genet Sel Evol. 2017 Sep 21;49(1):71. doi: 10.1186/s12711-017-0345-y. Erratum in: Genet Sel Evol. 2020 Jun 4;52(1):30. PMID: 28934946; PMCID: PMC5609201.
RUUZ_2_J	Local Domestic Pig	Russia_Urzhum	East Europe	Yang B et al., 2017 Genome-wide SNP data unveils the globalization of domesticated pigs. Genet Sel Evol. 2017 Sep 21;49(1):71. doi: 10.1186/s12711-017-0345-y. Erratum in: Genet Sel Evol. 2020 Jun 4;52(1):30. PMID: 28934946; PMCID: PMC5609202.
RUUZ_3_J	Local Domestic Pig	Russia_Urzhum	East Europe	Yang B et al., 2017 Genome-wide SNP data unveils the globalization of domesticated pigs. Genet Sel Evol. 2017 Sep 21;49(1):71. doi: 10.1186/s12711-017-0345-y. Erratum in: Genet Sel Evol. 2020 Jun 4;52(1):30. PMID: 28934946; PMCID: PMC5609203.
RUUZ_4_J	Local Domestic Pig	Russia_Urzhum	East Europe	Yang B et al., 2017 Genome-wide SNP data unveils the globalization of domesticated pigs. Genet Sel Evol. 2017 Sep 21;49(1):71. doi: 10.1186/s12711-017-0345-y. Erratum in: Genet Sel Evol. 2020 Jun 4;52(1):30. PMID: 28934946; PMCID: PMC5609204.
RUUZ_5_J	Local Domestic Pig	Russia_Urzhum	East Europe	Yang B et al., 2017 Genome-wide SNP data unveils the globalization of domesticated pigs. Genet Sel Evol. 2017 Sep 21;49(1):71. doi: 10.1186/s12711-017-0345-y. Erratum in: Genet Sel Evol. 2020 Jun 4;52(1):30. PMID: 28934946; PMCID: PMC5609205.
RUUZ_6_J	Local Domestic Pig	Russia_Urzhum	East Europe	Yang B et al., 2017 Genome-wide SNP data unveils the globalization of domesticated pigs. Genet Sel Evol. 2017 Sep 21;49(1):71. doi: 10.1186/s12711-017-0345-y. Erratum in: Genet Sel Evol. 2020 Jun 4;52(1):30. PMID: 28934946; PMCID: PMC5609206.
RUUZ_7_J	Local Domestic Pig	Russia_Urzhum	East Europe	Yang B et al., 2017 Genome-wide SNP data unveils the globalization of domesticated pigs. Genet Sel Evol. 2017 Sep 21;49(1):71. doi: 10.1186/s12711-017-0345-y. Erratum in: Genet Sel Evol. 2020 Jun 4;52(1):30. PMID: 28934946; PMCID: PMC5609207.
RUUZ_8_J	Local Domestic Pig	Russia_Urzhum	East Europe	Yang B et al., 2017 Genome-wide SNP data unveils the globalization of domesticated pigs. Genet Sel Evol. 2017 Sep 21;49(1):71. doi: 10.1186/s12711-017-0345-y. Erratum in: Genet Sel Evol. 2020 Jun 4;52(1):30. PMID: 28934946; PMCID: PMC5609208.
RUUZ_9_J	Local Domestic Pig	Russia_Urzhum	Middle Europe	Yang B et al., 2017 Genome-wide SNP data unveils the globalization of domesticated pigs. Genet Sel Evol. 2017 Sep 21;49(1):71. doi: 10.1186/s12711-017-0345-y. Erratum in: Genet Sel Evol. 2020 Jun 4;52(1):30. PMID: 28934946; PMCID: PMC5609209.
DEAS_1_W	Local Domestic Pig	Germany_Angler_Sattleschwein	Middle Europe	Yang B et al., 2017 Genome-wide SNP data unveils the globalization of domesticated pigs. Genet Sel Evol. 2017 Sep 21;49(1):71. doi: 10.1186/s12711-017-0345-y. Erratum in: Genet Sel Evol. 2020 Jun 4;52(1):30. PMID: 28934946; PMCID: PMC5609210.
DEAS_2_W	Local Domestic Pig	Germany_Angler_Sattleschwein	Middle Europe	Yang B et al., 2017 Genome-wide SNP data unveils the globalization of domesticated pigs. Genet Sel Evol. 2017 Sep 21;49(1):71. doi: 10.1186/s12711-017-0345-y. Erratum in: Genet Sel Evol. 2020 Jun 4;52(1):30. PMID: 28934946; PMCID: PMC5609211.
DEAS_3_W	Local Domestic Pig	Germany_Angler_Sattleschwein	Middle Europe	Yang B et al., 2017 Genome-wide SNP data unveils the globalization of domesticated pigs. Genet Sel Evol. 2017 Sep 21;49(1):71. doi: 10.1186/s12711-017-0345-y. Erratum in: Genet Sel Evol. 2020 Jun 4;52(1):30. PMID: 28934946; PMCID: PMC5609212.
DEAS_4_W	Local Domestic Pig	Germany_Angler_Sattleschwein	Middle Europe	Yang B et al., 2017 Genome-wide SNP data unveils the globalization of domesticated pigs. Genet Sel Evol. 2017 Sep 21;49(1):71. doi: 10.1186/s12711-017-0345-y. Erratum in: Genet Sel Evol. 2020 Jun 4;52(1):30. PMID: 28934946; PMCID: PMC5609213.
DEAS_5_W	Local Domestic Pig	Germany_Angler_Sattleschwein	Middle Europe	Yang B et al., 2017 Genome-wide SNP data unveils the globalization of domesticated pigs. Genet Sel Evol. 2017 Sep 21;49(1):71. doi: 10.1186/s12711-017-0345-y. Erratum in: Genet Sel Evol. 2020 Jun 4;52(1):30. PMID: 28934946; PMCID: PMC5609214.
DEAS_6_W	Local Domestic Pig	Germany_Angler_Sattleschwein	Middle Europe	Yang B et al., 2017 Genome-wide SNP data unveils the globalization of domesticated pigs. Genet Sel Evol. 2017 Sep 21;49(1):71. doi: 10.1186/s12711-017-0345-y. Erratum in: Genet Sel Evol. 2020 Jun 4;52(1):30. PMID: 28934946; PMCID: PMC5609215.
DEAS_7_W	Local Domestic Pig	Germany_Angler_Sattleschwein	Middle Europe	Yang B et al., 2017 Genome-wide SNP data unveils the globalization of domesticated pigs. Genet Sel Evol. 2017 Sep 21;49(1):71. doi: 10.1186/s12711-017-0345-y. Erratum in: Genet Sel Evol. 2020 Jun 4;52(1):30. PMID: 28934946; PMCID: PMC5609216.
DEAS_8_W	Local Domestic Pig	Germany_Angler_Sattleschwein	Middle Europe	Yang B et al., 2017 Genome-wide SNP data unveils the globalization of domesticated pigs. Genet Sel Evol. 2017 Sep 21;49(1):71. doi: 10.1186/s12711-017-0345-y. Erratum in: Genet Sel Evol. 2020 Jun 4;52(1):30. PMID: 28934946; PMCID: PMC5609217.
DEAS_9_W	Local Domestic Pig	Germany_Angler_Sattleschwein	Middle Europe	Yang B et al., 2017 Genome-wide SNP data unveils the globalization of domesticated pigs. Genet Sel Evol. 2017 Sep 21;49(1):71. doi: 10.1186/s12711-017-0345-y. Erratum in: Genet Sel Evol. 2020 Jun 4;52(1):30. PMID: 28934946; PMCID: PMC5609218.
DEAS_10_W	Local Domestic Pig	Germany_Angler_Sattleschwein	Middle Europe	Yang B et al., 2017 Genome-wide SNP data unveils the globalization of domesticated pigs. Genet Sel Evol. 2017 Sep 21;49(1):71. doi: 10.1186/s12711-017-0345-y. Erratum in: Genet Sel Evol. 2020 Jun 4;52(1):30. PMID: 28934946; PMCID: PMC5609219.
DEBB_1_W	Local Domestic Pig	Germany_Bunte_Bentheimer	Middle Europe	Yang B et al., 2017 Genome-wide SNP data unveils the globalization of domesticated pigs. Genet Sel Evol. 2017 Sep 21;49(1):71. doi: 10.1186/s12711-017-0345-y. Erratum in: Genet Sel Evol. 2020 Jun 4;52(1):30. PMID: 28934946; PMCID: PMC5609220.
DEBB_2_W	Local Domestic Pig	Germany_Bunte_Bentheimer	Middle Europe	Yang B et al., 2017 Genome-wide SNP data unveils the globalization of domesticated pigs. Genet Sel Evol. 2017 Sep 21;49(1):71. doi: 10.1186/s12711-017-0345-y. Erratum in: Genet Sel Evol. 2020 Jun 4;52(1):30. PMID: 28934946; PMCID: PMC5609221.
DEBB_3_W	Local Domestic Pig	Germany_Bunte_Bentheimer	Middle Europe	Yang B et al., 2017 Genome-wide SNP data unveils the globalization of domesticated pigs. Genet Sel Evol. 2017 Sep 21;49(1):71. doi: 10.1186/s12711-017-0345-y. Erratum in: Genet Sel Evol. 2020 Jun 4;52(1):30. PMID: 28934946; PMCID: PMC5609222.
DEBB_4_W	Local Domestic Pig	Germany_Bunte_Bentheimer	Middle Europe	Yang B et al., 2017 Genome-wide SNP data unveils the globalization of domesticated pigs. Genet Sel Evol. 2017 Sep 21;49(1):71. doi: 10.1186/s12711-017-0345-y. Erratum in: Genet Sel Evol. 2020 Jun 4;52(1):30. PMID: 28934946; PMCID: PMC5609223.
DEBB_5_W	Local Domestic Pig	Germany_Bunte_Bentheimer	Middle Europe	Yang B et al., 2017 Genome-wide SNP data unveils the globalization of domesticated pigs. Genet Sel Evol. 2017 Sep 21;49(1):71. doi: 10.1186/s12711-017-0345-y. Erratum in: Genet Sel Evol. 2020 Jun 4;52(1):30. PMID: 28934946; PMCID: PMC5609224.
DEBB_6_W	Local Domestic Pig	Germany_Bunte_Bentheimer	Middle Europe	Yang B et al., 2017 Genome-wide SNP data unveils the globalization of domesticated pigs. Genet Sel Evol. 2017 Sep 21;49(1):71. doi: 10.1186/s12711-017-0345-y. Erratum in: Genet Sel Evol. 2020 Jun 4;52(1):30. PMID: 28934946; PMCID: PMC5609225.
DEBB_7_W	Local Domestic Pig	Germany_Bunte_Bentheimer	Middle Europe	Yang B et al., 2017 Genome-wide SNP data unveils the globalization of domesticated pigs. Genet Sel Evol. 2017 Sep 21;49(1):71. doi: 10.1186/s12711-017-0345-y. Erratum in: Genet Sel Evol. 2020 Jun 4;52(1):30. PMID: 28934946; PMCID: PMC5609226.
DEBB_8_W	Local Domestic Pig	Germany_Bunte_Bentheimer	Middle Europe	Yang B et al., 2017 Genome-wide SNP data unveils the globalization of domesticated pigs. Genet Sel Evol. 2017 Sep 21;49(1):71. doi: 10.1186/s12711-017-0345-y. Erratum in: Genet Sel Evol. 2020 Jun 4;52(1):30. PMID: 28934946; PMCID: PMC5609227.
DEBB_9_W	Local Domestic Pig	Germany_Bunte_Bentheimer	Middle Europe	Yang B et al., 2017 Genome-wide SNP data unveils the globalization of domesticated pigs. Genet Sel Evol. 2017 Sep 21;49(1):71. doi: 10.1186/s12711-017-0345-y. Erratum in: Genet Sel Evol. 2020 Jun 4;52(1):30. PMID: 28934946; PMCID: PMC5609228.
DEBB_10_W	Local Domestic Pig	Germany_Bunte_Bentheimer	Middle Europe	Yang B et al., 2017 Genome-wide SNP data unveils the globalization of domesticated pigs. Genet Sel Evol. 2017 Sep 21;49(1):71. doi: 10.1186/s12711-017-0345-y. Erratum in: Genet Sel Evol. 2020 Jun 4;52(1):30. PMID: 28934946; PMCID: PMC5609229.
DEBB_11_W	Local Domestic Pig	Germany_Bunte_Bentheimer	Middle Europe	Yang B et al., 2017 Genome-wide SNP data unveils the globalization of domesticated pigs. Genet Sel Evol. 2017 Sep 21;49(1):71. doi: 10.1186/s12711-017-0345-y. Erratum in: Genet Sel Evol. 2020 Jun 4;52(1):30. PMID: 28934946; PMCID: PMC5609230.
DEBB_12_W	Local Domestic Pig	Germany_Bunte_Bentheimer	Middle Europe	Yang B et al., 2017 Genome-wide SNP data unveils the globalization of domesticated pigs. Genet Sel Evol. 2017 Sep 21;49(1):71. doi: 10.1186/s12711-017-0345-y. Erratum in: Genet Sel Evol. 2020 Jun 4;52(1):30. PMID: 28934946; PMCID: PMC5609231.
UKBL_1_W	Local Domestic Pig	UK_British_Lop	West Europe	Yang B et al., 2017 Genome-wide SNP data unveils the globalization of domesticated pigs. Genet Sel Evol. 2017 Sep 21;49(1):71. doi: 10.1186/s12711-017-0345-y. Erratum in: Genet Sel Evol. 2020 Jun 4;52(1):30. PMID: 28934946; PMCID: PMC5609232.
UKBL_2_W	Local Domestic Pig	UK_British_Lop	West Europe	Yang B et al., 2017 Genome-wide SNP data unveils the globalization of domesticated pigs. Genet Sel Evol. 2017 Sep 21;49(1):71. doi: 10.1186/s12711-017-0345-y. Erratum in: Genet Sel Evol. 2020 Jun 4;52(1):30. PMID: 28934946; PMCID: PMC5609233.
UKBL_3_W	Local Domestic Pig	UK_British_Lop	West Europe	Yang B et al., 2017 Genome-wide SNP data unveils the globalization of domesticated pigs. Genet Sel Evol. 2017 Sep 21;49(1):71. doi: 10.1186/s12711-017-0345-y. Erratum in: Genet Sel Evol. 2020 Jun 4;52(1):30. PMID: 28934946; PMCID: PMC5609234.
UKBL_4_W	Local Domestic Pig	UK_British_Lop	West Europe	Yang B et al., 2017 Genome-wide SNP data unveils the globalization of domesticated pigs. Genet Sel Evol. 2017 Sep 21;49(1):71. doi: 10.1186/s12711-017-0345-y. Erratum in: Genet Sel Evol. 2020 Jun 4;52(1):30. PMID: 28934946; PMCID: PMC5609235.
UKBL_5_W	Local Domestic Pig	UK_British_Lop	West Europe	Yang B et al., 2017 Genome-wide SNP data unveils the globalization of domesticated pigs. Genet Sel Evol. 2017 Sep 21;49(1):71. doi: 10.1186/s12711-017-0345-y. Erratum in: Genet Sel Evol. 2020 Jun 4;52(1):30. PMID: 28934946; PMCID: PMC5609236.
UKBL_6_W	Local Domestic Pig	UK_British_Lop	West Europe	Yang B et al., 2017 Genome-wide SNP data unveils the globalization of domesticated pigs. Genet Sel Evol. 2017 Sep 21;49(1):71. doi: 10.1186/s12711-017-0345-y. Erratum in: Genet Sel Evol. 2020 Jun 4;52(1):30. PMID: 28934946; PMCID: PMC5609237.
UKBL_7_W	Local Domestic Pig	UK_British_Lop	West Europe	Yang B et al., 2017 Genome-wide SNP data unveils the globalization of domesticated pigs. Genet Sel Evol. 2017 Sep 21;49(1):71. doi: 10.1186/s12711-017-0345-y. Erratum in: Genet Sel Evol. 2020 Jun 4;52(1):30. PMID: 28934946; PMCID: PMC5609238.
UKBL_8_W	Local Domestic Pig	UK_British_Lop	West Europe	Yang B et al., 2017 Genome-wide SNP data unveils the globalization of domesticated pigs. Genet Sel Evol. 2017 Sep 21;49(1):71. doi: 10.1186/s12711-017-0345-y. Erratum in: Genet Sel Evol. 2020 Jun 4;52(1):30. PMID: 28934946; PMCID: PMC5609239.
UKBL_9_W	Local Domestic Pig	UK_British_Lop	West Europe	Yang B et al., 2017 Genome-wide SNP data unveils the globalization of domesticated pigs. Genet Sel Evol. 2017 Sep 21;49(1):71. doi: 10.1186/s12711-017-0345-y. Erratum in: Genet Sel Evol. 2020 Jun 4;52(1):30. PMID: 28934946; PMCID: PMC5609240.
UKBL_10_W	Local Domestic Pig	UK_British_Lop	West Europe	Yang B et al., 2017 Genome-wide SNP data unveils the globalization of domesticated pigs. Genet Sel Evol. 2017 Sep 21;49(1):71. doi: 10.1186/s12711-017-0345-y. Erratum in: Genet Sel Evol. 2020 Jun 4;52(1):30. PMID: 28934946; PMCID: PMC5609241.
ITCA_1_W	Local Domestic Pig	Italy_Calabrese local domestic pig	South Europe	Yang B et al., 2017 Genome-wide SNP data unveils the globalization of domesticated pigs. Genet Sel Evol. 2017 Sep 21;49(1):71. doi: 10.1186/s12711-017-0345-y. Erratum in: Genet Sel Evol. 2020 Jun 4;52(1):30. PMID: 28934946; PMCID: PMC5609242.
ITCA_2_W	Local Domestic Pig	Italy_Calabrese local domestic pig	South Europe	Yang B et al., 2017 Genome-wide SNP data unveils the globalization of domesticated pigs. Genet Sel Evol. 2017 Sep 21;49(1):71. doi: 10.1186/s12711-017-0345-y. Erratum in: Genet Sel Evol. 2020 Jun 4;52(1):30. PMID: 28934946; PMCID: PMC5609243.
ITCA_3_W	Local Domestic Pig	Italy_Calabrese local domestic pig	South Europe	Yang B et al., 2017 Genome-wide SNP data unveils the globalization of domesticated pigs. Genet Sel Evol. 2017 Sep 21;49(1):71. doi: 10.1186/s12711-017-0345-y. Erratum in: Genet Sel Evol. 2020 Jun 4;52(1):30. PMID: 28934946; PMCID: PMC5609244.
ITCA_4_W	Local Domestic Pig	Italy_Calabrese local domestic pig	South Europe	Yang B et al., 2017 Genome-wide SNP data unveils the globalization of domesticated pigs. Genet Sel Evol. 2017 Sep 21;49(1):71. doi: 10.1186/s12711-017-0345-y. Erratum in: Genet Sel Evol. 2020 Jun 4;52(1):30. PMID: 28934946; PMCID: PMC5609245.
ITCA_5_W	Local Domestic Pig	Italy_Calabrese local domestic pig	South Europe	Yang B et al., 2017 Genome-wide SNP data unveils the globalization of domesticated pigs. Genet Sel Evol. 2017 Sep 21;49(1):71. doi: 10.1186/s12711-017-0345-y. Erratum in: Genet Sel Evol. 2020 Jun 4;52(1):30. PMID: 28934946; PMCID: PMC5609246.
ITCA_6_W	Local Domestic Pig	Italy_Calabrese local domestic pig	South Europe	Yang B et al., 2017 Genome-wide SNP data unveils the globalization of domesticated pigs. Genet Sel Evol. 2017 Sep 21;49(1):71. doi: 10.1186/s12711-017-0345-y. Erratum in: Genet Sel Evol. 2020 Jun 4;52(1):30. PMID: 28934946; PMCID: PMC5609247.
ITCA_7_W	Local Domestic Pig	Italy_Calabrese local domestic pig	South Europe	Yang B et al., 2017 Genome-wide SNP data unveils the globalization of domesticated pigs. Genet Sel Evol. 2017 Sep 21;49(1):71. doi: 10.1186/s12711-017-0345-y. Erratum in: Genet Sel Evol. 2020 Jun 4;52(1):30. PMID: 28934946; PMCID: PMC5609248.
ITCA_8_W	Local Domestic Pig	Italy_Calabrese local domestic pig	South Europe	Yang B et al., 2017 Genome-wide SNP data unveils the globalization of domesticated pigs. Genet Sel Evol. 2017 Sep 21;49(1):71. doi: 10.1186/s12711-017-0345-y. Erratum in: Genet Sel Evol. 2020 Jun 4;52(1):30. PMID: 28934946; PMCID: PMC5609249.
ITCA_9_W	Local Domestic Pig	Italy_Calabrese local domestic pig	South Europe	Yang B et al., 2017 Genome-wide SNP data unveils the globalization of domesticated pigs. Genet Sel Evol. 2017 Sep 21;49(1):71. doi: 10.1186/s12711-017-0345-y. Erratum in: Genet Sel Evol. 2020 Jun 4;52(1):30. PMID: 28934946; PMCID: PMC5609250.
ITCA_10_W	Local Domestic Pig	Italy_Calabrese local domestic pig	South Europe	Yang B et al., 2017 Genome-wide SNP data unveils the globalization of domesticated pigs. Genet Sel Evol. 2017 Sep 21;49(1):71. doi: 10.1186/s12711-017-0345-y. Erratum in: Genet Sel Evol. 2020 Jun 4;52(1):30. PMID: 28934946; PMCID: PMC5609251.
ITCA_11_W	Local Domestic Pig	Italy_Calabrese local domestic pig	South Europe	Yang B et al., 2017 Genome-wide SNP data unveils the globalization of domesticated pigs. Genet Sel Evol. 2017 Sep 21;49(1):71. doi: 10.1186/s12711-017-0345-y. Erratum in: Genet Sel Evol. 2020 Jun 4;52(1):30. PMID: 28934946; PMCID: PMC5609252.
ITCA_12_W	Local Domestic Pig	Italy_Calabrese local domestic pig	South Europe	Yang B et al., 2017 Genome-wide SNP data unveils the globalization of domesticated pigs. Genet Sel Evol. 2017 Sep 21;49(1):71. doi: 10.1186/s12711-017-0345-y. Erratum in: Genet Sel Evol. 2020 Jun 4;52(1):30. PMID: 28934946; PMCID: PMC5609253.
ITCA_13_W	Local Domestic Pig	Italy_Calabrese local domestic pig	South Europe	Yang B et al., 2017 Genome-wide SNP data unveils the globalization of domesticated pigs. Genet Sel Evol. 2017 Sep 21;49(1):71. doi: 10.1186/s12711-017-0345-y. Erratum in: Genet Sel Evol. 2020 Jun 4;52(1):30. PMID: 28934946; PMCID: PMC5609254.
ITCA_14_W	Local Domestic Pig	Italy_Calabrese local domestic pig	South Europe	Yang B et al., 2017 Genome-wide SNP data unveils the globalization of domesticated pigs. Genet Sel Evol. 2017 Sep 21;49(1):71. doi: 10.1186/s12711-017-0345-y. Erratum in: Genet Sel Evol. 2020 Jun 4;52(1):30. PMID: 28934946; PMCID: PMC5609255.
ITCA_15_W	Local Domestic Pig	Italy_Calabrese local domestic pig	South Europe	Yang B et al., 2017 Genome-wide SNP data unveils the globalization of domesticated pigs. Genet Sel Evol. 2017 Sep 21;49(1):71. doi: 10.1186/s12711-017-0345-y. Erratum in: Genet Sel Evol. 2020 Jun 4;52(1):30. PMID: 28934946; PMCID: PMC5609256.
ITCS_1_W	Local Domestic Pig	Italy_Cinta_Senese	South Europe	Yang B et al., 2017 Genome-wide SNP data unveils the globalization of domesticated pigs. Genet Sel Evol. 2017 Sep 21;49(1):71. doi: 10.1186/s12711-017-0345-y. Erratum in: Genet Sel Evol. 2020 Jun 4;52(1):30. PMID: 28934946; PMCID: PMC5609257.
ITCS_2_W	Local Domestic Pig	Italy_Cinta_Senese	South Europe	Yang B et al., 2017 Genome-wide SNP data unveils the globalization of domesticated pigs. Genet Sel Evol. 2017 Sep 21;49(1):71. doi: 10.1186/s12711-017-0345-y. Erratum in: Genet Sel Evol. 2020 Jun 4;52(1):30. PMID: 28934946; PMCID: PMC5609258.
ITCS_3_W	Local Domestic Pig	Italy_Cinta_Senese	South Europe	Yang B et al., 2017 Genome-wide SNP data unveils the globalization of domesticated pigs. Genet Sel Evol. 2017 Sep 21;49(1):71. doi: 10.1186/s12711-017-0345-y. Erratum in: Genet Sel Evol. 2020 Jun 4;52(1):30. PMID: 28934946; PMCID: PMC5609259.
ITCS_4_W	Local Domestic Pig	Italy_Cinta_Senese	South Europe	Yang B et al., 2017 Genome-wide SNP data unveils the globalization of domesticated pigs. Genet Sel Evol. 2017 Sep 21;49(1):71. doi: 10.1186/s12711-017-0345-y. Erratum in: Genet Sel Evol. 2020 Jun 4;52(1):30. PMID: 28934946; PMCID: PMC5609260.
ITCS_5_W	Local Domestic Pig	Italy_Cinta_Senese	South Europe	Yang B et al., 2017 Genome-wide SNP data unveils the globalization of domesticated pigs. Genet Sel Evol. 2017 Sep 21;49(1):71. doi: 10.1186/s12711-017-0345-y. Erratum in: Genet Sel Evol. 2020 Jun 4;52(1):30. PMID: 28934946; PMCID: PMC5609261.
ITCS_6_W	Local Domestic Pig	Italy_Cinta_Senese	South Europe	Yang B et al., 2017 Genome-wide SNP data unveils the globalization of domesticated pigs. Genet Sel Evol. 2017 Sep 21;49(1):71. doi: 10.1186/s12711-017-0345-y. Erratum in: Genet Sel Evol. 2020 Jun 4;52(1):30. PMID: 28934946; PMCID: PMC5609262.
ITCS_7_W	Local Domestic Pig	Italy_Cinta_Senese	South Europe	Yang B et al., 2017 Genome-wide SNP data unveils the globalization of domesticated pigs. Genet Sel Evol. 2017 Sep 21;49(1):71. doi: 10.1186/s12711-017-0345-y. Erratum in: Genet Sel Evol. 2020 Jun 4;52(1):30. PMID: 28934946; PMCID: PMC5609263.
ITCS_8_W	Local Domestic Pig	Italy_Cinta_Senese	South Europe	Yang B et al., 2017 Genome-wide SNP data unveils the globalization of domesticated pigs. Genet Sel Evol. 2017 Sep 21;49(1):71. doi: 10.1186/s12711-017-0345-y. Erratum in: Genet Sel Evol. 2020 Jun 4;52(1):30. PMID: 28934946; PMCID: PMC5609264.
ITCS_9_W	Local Domestic Pig	Italy_Cinta_Senese	South Europe	Yang B et al., 2017 Genome-wide SNP data unveils the globalization of domesticated pigs. Genet Sel Evol. 2017 Sep 21;49(1):71. doi: 10.1186/s12711-017-0345-y. Erratum in: Genet Sel Evol. 2020 Jun 4;52(1):30. PMID: 28934946; PMCID: PMC5609265.
ITCS_10_W	Local Domestic Pig	Italy_Cinta_Senese	South Europe	Yang B et al., 2017 Genome-wide SNP data unveils the globalization of domesticated pigs. Genet Sel Evol. 2017 Sep 21;49(1):71. doi: 10.1186/s12711-017-0345-y. Erratum in: Genet Sel Evol. 2020 Jun 4;52(1):30. PMID: 28934946; PMCID: PMC5609266.
ITCS_11_W	Local Domestic Pig	Italy_Cinta_Senese	South Europe	Yang B et al., 2017 Genome-wide SNP data unveils the globalization of domesticated pigs. Genet Sel Evol. 2017 Sep 21;49(1):71. doi: 10.1186/s12711-017-0345-y. Erratum in: Genet Sel Evol. 2020 Jun 4;52(1):30. PMID: 28934946; PMCID: PMC5609267.
ITCS_12_W	Local Domestic Pig	Italy_Cinta_Senese	South Europe	Yang B et al., 2017 Genome-wide SNP data unveils the globalization of domesticated pigs. Genet Sel Evol. 2017 Sep 21;49(1):71. doi: 10.1186/s12711-017-0345-y. Erratum in: Genet Sel Evol. 2020 Jun 4;52(1):30. PMID: 28934946; PMCID: PMC5609268.
ITCS_13_W	Local Domestic Pig	Italy_Cinta_Senese	South Europe	Yang B et al., 2017 Genome-wide SNP data unveils the globalization of domesticated pigs. Genet Sel Evol. 2017 Sep 21;49(1):71. doi: 10.1186/s12711-017-0345-y. Erratum in: Genet Sel Evol. 2020 Jun 4;52(1):30. PMID: 28934946; PMCID: PMC5609269.
ITCT_1_W	Local Domestic Pig	Italy_Casertana local domestic pig	South Europe	Yang B et al., 2017 Genome-wide SNP data unveils the globalization of domesticated pigs. Genet Sel Evol. 2017 Sep 21;49(1):71. doi: 10.1186/s12711-017-0345-y. Erratum in: Genet Sel Evol. 2020 Jun 4;52(1):30. PMID: 28934946; PMCID: PMC5609270.
ITCT_2_W	Local Domestic Pig	Italy_Casertana local domestic pig	South Europe	Yang B et al., 2017 Genome-wide SNP data unveils the globalization of domesticated pigs. Genet Sel Evol. 2017 Sep 21;49(1):71. doi: 10.1186/s12711-017-0345-y. Erratum in: Genet Sel Evol. 2020 Jun 4;52(1):30. PMID: 28934946; PMCID: PMC5609271.
ITCT_3_W	Local Domestic Pig	Italy_Casertana local domestic pig	South Europe	Yang B et al., 2017 Genome-wide SNP data unveils the globalization of domesticated pigs. Genet Sel Evol. 2017 Sep 21;49(1):71. doi: 10.1186/s12711-017-0345-y. Erratum in: Genet Sel Evol. 2020 Jun 4;52(1):30. PMID: 28934946; PMCID: PMC5609272.
ITCT_4_W	Local Domestic Pig	Italy_Casertana local domestic pig	South Europe	Yang B et al., 2017 Genome-wide SNP data unveils the globalization of domesticated pigs. Genet Sel Evol. 2017 Sep 21;49(1):71. doi: 10.1186/s12711-017-0345-y. Erratum in: Genet Sel Evol. 2020 Jun 4;52(1):30. PMID: 28934946; PMCID: PMC5609273.
ITCT_5_W	Local Domestic Pig	Italy_Casertana local domestic pig	South Europe	Yang B et al., 2017 Genome-wide SNP data unveils the globalization of domesticated pigs. Genet Sel Evol. 2017 Sep 21;49(1):71. doi: 10.1186/s12711-017-0345-y. Erratum in: Genet Sel Evol. 2020 Jun 4;52(1):30. PMID: 28934946; PMCID: PMC5609274.
ITCT_6_W	Local Domestic Pig	Italy_Casertana local domestic pig	South Europe	Yang B et al., 2017 Genome-wide SNP data unveils the globalization of domesticated pigs. Genet Sel Evol. 2017 Sep 21;49(1):71. doi: 10.1186/s12711-017-0345-y. Erratum in: Genet Sel Evol. 2020 Jun 4;52(1):30. PMID: 28934946; PMCID: PMC5609275.
ITCT_7_W	Local Domestic Pig	Italy_Casertana local domestic pig	South Europe	Yang B et al., 2017 Genome-wide SNP data unveils the globalization of domesticated pigs. Genet Sel Evol. 2017 Sep 21;49(1):71. doi: 10.1186/s12711-017-0345-y. Erratum in: Genet Sel Evol. 2020 Jun 4;52(1):30. PMID: 28934946; PMCID: PMC5609276.
ITCT_8_W	Local Domestic Pig	Italy_Casertana local domestic pig	South Europe	Yang B et al., 2017 Genome-wide SNP data unveils the globalization of domesticated pigs. Genet Sel Evol. 2017 Sep 21;49(1):71. doi: 10.1186/s12711-017-0345-y. Erratum in: Genet Sel Evol. 2020 Jun 4;52(1):30. PMID: 28934946; PMCID: PMC5609277.
ITCT_9_W	Local Domestic Pig	Italy_Casertana local domestic pig	South Europe	Yang B et al., 2017 Genome-wide SNP data unveils the globalization of domesticated pigs. Genet Sel Evol. 2017 Sep 21;49(1):71. doi: 10.1186/s12711-017-0345-y. Erratum in: Genet Sel Evol. 2020 Jun 4;52(1):30. PMID: 28934946; PMCID: PMC5609278.
ITCT_10_W	Local Domestic Pig	Italy_Casertana local domestic pig	South Europe	Yang B et al., 2017 Genome-wide SNP data unveils the globalization of domesticated pigs. Genet Sel Evol. 2017 Sep 21;49(1):71. doi: 10.1186/s12711-017-0345-y. Erratum in: Genet Sel Evol. 2020 Jun 4;52(1):30. PMID: 28934946; PMCID: PMC5609279.
ITCT_11_W	Local Domestic Pig	Italy_Casertana local domestic pig	South Europe	Yang B et al., 2017 Genome-wide SNP data unveils the globalization of domesticated pigs. Genet Sel Evol. 2017 Sep 21;49(1):71. doi: 10.1186/s12711-017-0345-y. Erratum in: Genet Sel Evol. 2020 Jun 4;52(1):30. PMID: 28934946; PMCID: PMC5609280.
ITCT_12_W	Local Domestic Pig	Italy_Casertana local domestic pig	South Europe	Yang B et al., 2017 Genome-wide SNP data unveils the globalization of domesticated pigs. Genet Sel Evol. 2017 Sep 21;49(1):71. doi: 10.1186/s12711-017-0345-y. Erratum in: Genet Sel Evol. 2020 Jun 4;52(1):30. PMID: 28934946; PMCID: PMC5609281.
ITCT_13_W	Local Domestic Pig	Italy_Casertana local domestic pig	South Europe	Yang B et al., 2017 Genome-wide SNP data unveils the globalization of domesticated pigs. Genet Sel Evol. 2017 Sep 21;49(1):71. doi: 10.1186/s12711-017-0345-y. Erratum in: Genet Sel Evol. 2020 Jun 4;52(1):30. PMID: 28934946; PMCID: PMC5609282.
ITCT_14_W	Local Domestic Pig	Italy_Casertana local domestic pig	South Europe	Yang B et al., 2017 Genome-wide SNP data unveils the globalization of domesticated pigs. Genet Sel Evol. 2017 Sep 21;49(1):71. doi: 10.1186/s12711-017-0345-y. Erratum in: Genet Sel Evol. 2020 Jun 4;52(1):30. PMID: 28934946; PMCID: PMC5609283.
ITCT_15_W	Local Domestic Pig	Italy_Casertana local domestic pig	South Europe	Yang B et al., 2017 Genome-wide SNP data unveils the globalization of domesticated pigs. Genet Sel Evol. 2017 Sep 21;49(1):71. doi: 10.1186/s12711-017-0345-y. Erratum in: Genet Sel Evol. 2020 Jun 4;52(1):30. PMID: 28934946; PMCID: PMC5609284.
UKHS_1_W	Local Domestic Pig	UK_Hampshire	West Europe	Yang B et al., 2017 Genome-wide SNP data unveils the globalization of domesticated pigs. Genet Sel Evol. 2017 Sep 21;49(1):71. doi: 10.1186/s12711-017-0345-y. Erratum in: Genet Sel Evol. 2020 Jun 4;52(1):30. PMID: 28934946; PMCID: PMC5609285.
UKHS_2_W	Local Domestic Pig	UK_Hampshire	West Europe	Yang B et al., 2017 Genome-wide SNP data unveils the globalization of domesticated pigs. Genet Sel Evol. 2017 Sep 21;49(1):71. doi: 10.1186/s12711-017-0345-y. Erratum in: Genet Sel Evol. 2020 Jun 4;52(1):30. PMID: 28934946; PMCID: PMC5609286.
UKHS_3_W	Local Domestic Pig	UK_Hampshire	West Europe	Yang B et al., 2017 Genome-wide SNP data unveils the globalization of domesticated pigs. Genet Sel Evol. 2017 Sep 21;49(1):71. doi: 10.1186/s12711-017-0345-y. Erratum in: Genet Sel Evol. 2020 Jun 4;52(1):30. PMID: 28934946; PMCID: PMC5609287.
UKHS_4_W	Local Domestic Pig	UK_Hampshire	West Europe	Yang B et al., 2017 Genome-wide SNP data unveils the globalization of domesticated pigs. Genet Sel Evol. 2017 Sep 21;49(1):71. doi: 10.1186/s12711-017-0345-y. Erratum in: Genet Sel Evol. 2020 Jun 4;52(1):30. PMID: 28934946; PMCID: PMC5609288.
UKHS_5_W	Local Domestic Pig	UK_Hampshire	West Europe	Yang B et al., 2017 Genome-wide SNP data unveils the globalization of domesticated pigs. Genet Sel Evol. 2017 Sep 21;49(1):71. doi: 10.1186/s12711-017-0345-y. Erratum in: Genet Sel Evol. 2020 Jun 4;52(1):30. PMID: 28934946; PMCID: PMC5609289.
UKHS_6_W	Local Domestic Pig	UK_Hampshire	West Europe	Yang B et al., 2017 Genome-wide SNP data unveils the globalization of domesticated pigs. Genet Sel Evol. 2017 Sep 21;49(1):71. doi: 10.1186/s12711-017-0345-y. Erratum in: Genet Sel Evol. 2020 Jun 4;52(1):30. PMID: 28934946; PMCID: PMC5609290.
UKHS_7_W	Local Domestic Pig	UK_Hampshire	West Europe	Yang B et al., 2017 Genome-wide SNP data unveils the globalization of domesticated pigs. Genet Sel Evol. 2017 Sep 21;49(1):71. doi: 10.1186/s12711-017-0345-y. Erratum in: Genet Sel Evol. 2020 Jun 4;52(1):30. PMID: 28934946; PMCID: PMC5609291.
UKHS_8_W	Local Domestic Pig	UK_Hampshire	West Europe	Yang B et al., 2017 Genome-wide SNP data unveils the globalization of domesticated pigs. Genet Sel Evol. 2017 Sep 21;49(1):71. doi: 10.1186/s12711-017-0345-y. Erratum in: Genet Sel Evol. 2020 Jun 4;52(1):30. PMID: 28934946; PMCID: PMC5609292.
UKHS_9_W	Local Domestic Pig	UK_Hampshire	West Europe	Yang B et al., 2017 Genome-wide SNP data unveils the globalization of domesticated pigs. Genet Sel Evol. 2017 Sep 21;49(1):71. doi: 10.1186/s12711-017-0345-y. Erratum in: Genet Sel Evol. 2020 Jun 4;52(1):30. PMID: 28934946; PMCID: PMC5609293.
UKHS_10_W	Local Domestic Pig	UK_Hampshire	West Europe	Yang B et al., 2017 Genome-wide SNP data unveils the globalization of domesticated pigs. Genet Sel Evol. 2017 Sep 21;49(1):71. doi: 10.1186/s12711-017-0345-y. Erratum in: Genet Sel Evol. 2020 Jun 4;52(1):30. PMID: 28934946; PMCID: PMC5609294.
UKHS_11_W	Local Domestic Pig	UK_Hampshire	West Europe	Yang B et al., 2017 Genome-wide SNP data unveils the globalization of domesticated pigs. Genet Sel Evol. 2017 Sep 21;49(1):71. doi: 10.1186/s12711-017-0345-y. Erratum in: Genet Sel Evol. 2020 Jun 4;52(1):30. PMID: 28934946; PMCID: PMC5609295.
UKHS_12_W	Local Domestic Pig	UK_Hampshire	West Europe	Yang B et al., 2017 Genome-wide SNP data unveils the globalization of domesticated pigs. Genet Sel Evol. 2017 Sep 21;49(1):71. doi: 10.1186/s12711-017-0345-y. Erratum in: Genet Sel Evol. 2020 Jun 4;52(1):30. PMID: 28934946; PMCID: PMC5609296.
UKHS_13_W	Local Domestic Pig	UK_Hampshire	West Europe	Yang B et al., 2017 Genome-wide SNP data unveils the globalization of domesticated pigs. Genet Sel Evol. 2017 Sep 21;49(1):71. doi: 10.1186/s12711-017-0345-y. Erratum in: Genet Sel Evol. 2020 Jun 4;52(1):30. PMID: 28934946; PMCID: PMC5609297.
UKHS_14_W	Local Domestic Pig	UK_Hampshire	West Europe	Yang B et al., 2017 Genome-wide SNP data unveils the globalization of domesticated pigs. Genet Sel Evol. 2017 Sep 21;49(1):71. doi: 10.1186/s12711-017-0345-y. Erratum in: Genet Sel Evol. 2020 Jun 4;52(1):30. PMID: 28934946; PMCID: PMC5609298.
UKHS_15_W	Local Domestic Pig	UK_Hampshire	West Europe	Yang B et al., 2017 Genome-wide SNP data unveils the globalization of domesticated pigs. Genet Sel Evol. 2017 Sep 21;49(1):71. doi: 10.1186/s12711-017-0345-y. Erratum in: Genet Sel Evol. 2020 Jun 4;52(1):30. PMID: 28934946; PMCID: PMC5609299.
UKHS_16_W	Local Domestic Pig	UK_Hampshire	West Europe	Yang B et al., 2017 Genome-wide SNP data unveils the globalization of domesticated pigs. Genet Sel Evol. 2017 Sep 21;49(1):71. doi: 10.1186/s12711-017-0345-y. Erratum in: Genet Sel Evol. 2020 Jun 4;52(1):30. PMID: 28934946; PMCID: PMC5609300.
UKHS_17_W	Local Domestic Pig	UK_Hampshire	West Europe	Yang B et al., 2017 Genome-wide SNP data unveils the globalization of domesticated pigs. Genet Sel Evol. 2017 Sep 21;49(1):71. doi: 10.1186/s12711-017-0345-y. Erratum in: Genet Sel Evol. 2020 Jun 4;52(1):30. PMID: 28934946; PMCID: PMC5609301.
UKHS_18_W	Local Domestic Pig	UK_Hampshire	West Europe	Yang B et al., 2017 Genome-wide SNP data unveils the globalization of domesticated pigs. Genet Sel Evol. 2017 Sep 21;49(1):71. doi: 10.1186/s12711-017-0345-y. Erratum in: Genet Sel Evol. 2020 Jun 4;52(1):30. PMID: 28934946; PMCID: PMC5609302.
ESIB_4_W	Local Domestic Pig	Spain_Iberian	South Europe	Yang B et al., 2017 Genome-wide SNP data unveils the globalization of domesticated pigs. Genet Sel Evol. 2017 Sep 21;49(1):71. doi: 10.1186/s12711-017-0345-y. Erratum in: Genet Sel Evol. 2020 Jun 4;52(1):30. PMID: 28934946; PMCID: PMC5609303.
ESIB_5_W	Local Domestic Pig	Spain_Iberian	South Europe	Yang B et al., 2017 Genome-wide SNP data unveils the globalization of domesticated pigs. Genet Sel Evol. 2017 Sep 21;49(1):71. doi: 10.1186/s12711-017-0345-y. Erratum in: Genet Sel Evol. 2020 Jun 4;52(1):30. PMID: 28934946; PMCID: PMC5609304.
UKLB_3_W	Local Domestic Pig	UK_Large_Black	West Europe	Yang B et al., 2017 Genome-wide SNP data unveils the globalization of domesticated pigs. Genet Sel Evol. 2017 Sep 21;49(1):71. doi: 10.1186/s12711-017-0345-y. Erratum in: Genet Sel Evol. 2020 Jun 4;52(1):30. PMID: 28934946; PMCID: PMC5609305.
UKLB_4_W	Local Domestic Pig	UK_Large_Black	West Europe	Yang B et al., 2017 Genome-wide SNP data unveils the globalization of domesticated pigs. Genet Sel Evol. 2017 Sep 21;49(1):71. doi: 10.1186/s12711-017-0345-y. Erratum in: Genet Sel Evol. 2020 Jun 4;52(1):30. PMID: 28934946; PMCID: PMC5609306.
UKLB_6_W	Local Domestic Pig	UK_Large_Black	West Europe	Yang B et al., 2017 Genome-wide SNP data unveils the globalization of domesticated pigs. Genet Sel Evol. 2017 Sep 21;49(1):71. doi: 10.1186/s12711-017-0345-y. Erratum in: Genet Sel Evol. 2020 Jun 4;52(1):30. PMID: 28934946; PMCID: PMC5609307.
UKLB_11_W	Local Domestic Pig	UK_Large_Black	West Europe	Yang B et al., 2017 Genome-wide SNP data unveils the globalization of domesticated pigs. Genet Sel Evol. 2017 Sep 21;49(1):71. doi: 10.1186/s12711-017-0345-y. Erratum in: Genet Sel Evol. 2020 Jun 4;52(1):30. PMID: 28934946; PMCID: PMC5609308.
UKLB_12_W	Local Domestic Pig	UK_Large_Black	West Europe	Yang B et al., 2017 Genome-wide SNP data unveils the globalization of domesticated pigs. Genet Sel Evol. 2017 Sep 21;49(1):71. doi: 10.1186/s12711-017-0345-y. Erratum in: Genet Sel Evol. 2020 Jun 4;52(1):30. PMID: 28934946; PMCID: PMC5609309.
UKLB_13_W	Local Domestic Pig	UK_Large_Black	West Europe	Yang B et al., 2017 Genome-wide SNP data unveils the globalization of domesticated pigs. Genet Sel Evol. 2017 Sep 21;49(1):71. doi: 10.1186/s12711-017-0345-y. Erratum in: Genet Sel Evol. 2020 Jun 4;52(1):30. PMID: 28934946; PMCID: PMC5609310.
UKLB_14_W	Local Domestic Pig	UK_Large_Black	West Europe	Yang B et al., 2017 Genome-wide SNP data unveils the globalization of domesticated pigs. Genet Sel Evol. 2017 Sep 21;49(1):71. doi: 10.1186/s12711-017-0345-y. Erratum in: Genet Sel Evol. 2020 Jun 4;52(1):30. PMID: 28934946; PMCID: PMC5609311.
UKLE_1_W	Local Domestic Pig	UK_Leicoma	West Europe	Yang B et al., 2017 Genome-wide SNP data unveils the globalization of domesticated pigs. Genet Sel Evol. 2017 Sep 21;49(1):71. doi: 10.1186/s12711-017-0345-y. Erratum in: Genet Sel Evol. 2020 Jun 4;52(1):30. PMID: 28934946; PMCID: PMC5609312.
UKLE_2_W	Local Domestic Pig	UK_Leicoma	West Europe	Yang B et al., 2017 Genome-wide SNP data unveils the globalization of domesticated pigs. Genet Sel Evol. 2017 Sep 21;49(1):71. doi: 10.1186/s12711-017-0345-y. Erratum in: Genet Sel Evol. 2020 Jun 4;52(1):30. PMID: 28934946; PMCID: PMC5609313.
UKLE_3_W	Local Domestic Pig	UK_Leicoma	West Europe	Yang B et al., 2017 Genome-wide SNP data unveils the globalization of domesticated pigs. Genet Sel Evol. 2017 Sep 21;49(1):71. doi: 10.1186/s12711-017-0345-y. Erratum in: Genet Sel Evol. 2020 Jun 4;52(1):30. PMID: 28934946; PMCID: PMC5609314.
UKLE_4_W	Local Domestic Pig	UK_Leicoma	West Europe	Yang B et al., 2017 Genome-wide SNP data unveils the globalization of domesticated pigs. Genet Sel Evol. 2017 Sep 21;49(1):71. doi: 10.1186/s12711-017-0345-y. Erratum in: Genet Sel Evol. 2020 Jun 4;52(1):30. PMID: 28934946; PMCID: PMC5609315.
UKLE_5_W	Local Domestic Pig	UK_Leicoma	West Europe	Yang B et al., 2017 Genome-wide SNP data unveils the globalization of domesticated pigs. Genet Sel Evol. 2017 Sep 21;49(1):71. doi: 10.1186/s12711-017-0345-y. Erratum in: Genet Sel Evol. 2020 Jun 4;52(1):30. PMID: 28934946; PMCID: PMC5609316.
UKLE_6_W	Local Domestic Pig	UK_Leicoma	West Europe	Yang B et al., 2017 Genome-wide SNP data unveils the globalization of domesticated pigs. Genet Sel Evol. 2017 Sep 21;49(1):71. doi: 10.1186/s12711-017-0345-y. Erratum in: Genet Sel Evol. 2020 Jun 4;52(1):30. PMID: 28934946; PMCID: PMC5609317.
UKLE_7_W	Local Domestic Pig	UK_Leicoma	West Europe	Yang B et al., 2017 Genome-wide SNP data unveils the globalization of domesticated pigs. Genet Sel Evol. 2017 Sep 21;49(1):71. doi: 10.1186/s12711-017-0345-y. Erratum in: Genet Sel Evol. 2020 Jun 4;52(1):30. PMID: 28934946; PMCID: PMC5609318.
UKLE_8_W	Local Domestic Pig	UK_Leicoma	West Europe	Yang B et al., 2017 Genome-wide SNP data unveils the globalization of domesticated pigs. Genet Sel Evol. 2017 Sep 21;49(1):71. doi: 10.1186/s12711-017-0345-y. Erratum in: Genet Sel Evol. 2020 Jun 4;52(1):30. PMID: 28934946; PMCID: PMC5609319.
UKLE_9_W	Local Domestic Pig	UK_Leicoma	West Europe	Yang B et al., 2017 Genome-wide SNP data unveils the globalization of domesticated pigs. Genet Sel Evol. 2017 Sep 21;49(1):71. doi: 10.1186/s12711-017-0345-y. Erratum in: Genet Sel Evol. 2020 Jun 4;52(1):30. PMID: 28934946; PMCID: PMC5609320.
UKLE_10_W	Local Domestic Pig	UK_Leicoma	West Europe	Yang B et al., 2017 Genome-wide SNP data unveils the globalization of domesticated pigs. Genet Sel Evol. 2017 Sep 21;49(1):71. doi: 10.1186/s12711-017-0345-y. Erratum in: Genet Sel Evol. 2020 Jun 4;52(1):30. PMID: 28934946; PMCID: PMC5609321.
UKLE_11_W	Local Domestic Pig	UK_Leicoma	West Europe	Yang B et al., 2017 Genome-wide SNP data unveils the globalization of domesticated pigs. Genet Sel Evol. 2017 Sep 21;49(1):71. doi: 10.1186/s12711-017-0345-y. Erratum in: Genet Sel Evol. 2020 Jun 4;52(1):30. PMID: 28934946; PMCID: PMC5609322.
HUMA_2_W	Local Domestic Pig	Hungary_Mangalica	Middle Europe	Yang B et al., 2017 Genome-wide SNP data unveils the globalization of domesticated pigs. Genet Sel Evol. 2017 Sep 21;49(1):71. doi: 10.1186/s12711-017-0345-y. Erratum in: Genet Sel Evol. 2020 Jun 4;52(1):30. PMID: 28934946; PMCID: PMC5609323.
HUMA_3_W	Local Domestic Pig	Hungary_Mangalica	Middle Europe	Yang B et al., 2017 Genome-wide SNP data unveils the globalization of domesticated pigs. Genet Sel Evol. 2017 Sep 21;49(1):71. doi: 10.1186/s12711-017-0345-y. Erratum in: Genet Sel Evol. 2020 Jun 4;52(1):30. PMID: 28934946; PMCID: PMC5609324.
HUMA_4_W	Local Domestic Pig	Hungary_Mangalica	Middle Europe	Yang B et al., 2017 Genome-wide SNP data unveils the globalization of domesticated pigs. Genet Sel Evol. 2017 Sep 21;49(1):71. doi: 10.1186/s12711-017-0345-y. Erratum in: Genet Sel Evol. 2020 Jun 4;52(1):30. PMID: 28934946; PMCID: PMC5609325.
HUMA_5_W	Local Domestic Pig	Hungary_Mangalica	Middle Europe	Yang B et al., 2017 Genome-wide SNP data unveils the globalization of domesticated pigs. Genet Sel Evol. 2017 Sep 21;49(1):71. doi: 10.1186/s12711-017-0345-y. Erratum in: Genet Sel Evol. 2020 Jun 4;52(1):30. PMID: 28934946; PMCID: PMC5609326.
HUMA_6_W	Local Domestic Pig	Hungary_Mangalica	Middle Europe	Yang B et al., 2017 Genome-wide SNP data unveils the globalization of domesticated pigs. Genet Sel Evol. 2017 Sep 21;49(1):71. doi: 10.1186/s12711-017-0345-y. Erratum in: Genet Sel Evol. 2020 Jun 4;52(1):30. PMID: 28934946; PMCID: PMC5609327.
HUMA_7_W	Local Domestic Pig	Hungary_Mangalica	Middle Europe	Yang B et al., 2017 Genome-wide SNP data unveils the globalization of domesticated pigs. Genet Sel Evol. 2017 Sep 21;49(1):71. doi: 10.1186/s12711-017-0345-y. Erratum in: Genet Sel Evol. 2020 Jun 4;52(1):30. PMID: 28934946; PMCID: PMC5609328.
HUMA_8_W	Local Domestic Pig	Hungary_Mangalica	Middle Europe	Yang B et al., 2017 Genome-wide SNP data unveils the globalization of domesticated pigs. Genet Sel Evol. 2017 Sep 21;49(1):71. doi: 10.1186/s12711-017-0345-y. Erratum in: Genet Sel Evol. 2020 Jun 4;52(1):30. PMID: 28934946; PMCID: PMC5609329.
HUMA_9_W	Local Domestic Pig	Hungary_Mangalica	Middle Europe	Yang B et al., 2017 Genome-wide SNP data unveils the globalization of domesticated pigs. Genet Sel Evol. 2017 Sep 21;49(1):71. doi: 10.1186/s12711-017-0345-y. Erratum in: Genet Sel Evol. 2020 Jun 4;52(1):30. PMID: 28934946; PMCID: PMC5609330.
HUMA_10_W	Local Domestic Pig	Hungary_Mangalica	Middle Europe	Yang B et al., 2017 Genome-wide SNP data unveils the globalization of domesticated pigs. Genet Sel Evol. 2017 Sep 21;49(1):71. doi: 10.1186/s12711-017-0345-y. Erratum in: Genet Sel Evol. 2020 Jun 4;52(1):30. PMID: 28934946; PMCID: PMC5609331.
HUMA_11_W	Local Domestic Pig	Hungary_Mangalica	Middle Europe	Yang B et al., 2017 Genome-wide SNP data unveils the globalization of domesticated pigs. Genet Sel Evol. 2017 Sep 21;49(1):71. doi: 10.1186/s12711-017-0345-y. Erratum in: Genet Sel Evol. 2020 Jun 4;52(1):30. PMID: 28934946; PMCID: PMC5609332.
HUMA_12_W	Local Domestic Pig	Hungary_Mangalica	Middle Europe	Yang B et al., 2017 Genome-wide SNP data unveils the globalization of domesticated pigs. Genet Sel Evol. 2017 Sep 21;49(1):71. doi: 10.1186/s12711-017-0345-y. Erratum in: Genet Sel Evol. 2020 Jun 4;52(1):30. PMID: 28934946; PMCID: PMC5609333.
HUMA_13_W	Local Domestic Pig	Hungary_Mangalica	Middle Europe	Yang B et al., 2017 Genome-wide SNP data unveils the globalization of domesticated pigs. Genet Sel Evol. 2017 Sep 21;49(1):71. doi: 10.1186/s12711-017-0345-y. Erratum in: Genet Sel Evol. 2020 Jun 4;52(1):30. PMID: 28934946; PMCID: PMC5609334.
HUMA_14_W	Local Domestic Pig	Hungary_Mangalica	Middle Europe	Yang B et al., 2017 Genome-wide SNP data unveils the globalization of domesticated pigs. Genet Sel Evol. 2017 Sep 21;49(1):71. doi: 10.1186/s12711-017-0345-y. Erratum in: Genet Sel Evol. 2020 Jun 4;52(1):30. PMID: 28934946; PMCID: PMC5609335.
HUMA_15_W	Local Domestic Pig	Hungary_Mangalica	Middle Europe	Yang B et al., 2017 Genome-wide SNP data unveils the globalization of domesticated pigs. Genet Sel Evol. 2017 Sep 21;49(1):71. doi: 10.1186/s12711-017-0345-y. Erratum in: Genet Sel Evol. 2020 Jun 4;52(1):30. PMID: 28934946; PMCID: PMC5609336.
HUMA_16_W	Local Domestic Pig	Hungary_Mangalica	Middle Europe	Yang B et al., 2017 Genome-wide SNP data unveils the globalization of domesticated pigs. Genet Sel Evol. 2017 Sep 21;49(1):71. doi: 10.1186/s12711-017-0345-y. Erratum in: Genet Sel Evol. 2020 Jun 4;52(1):30. PMID: 28934946; PMCID: PMC5609337.
HUMA_17_W	Local Domestic Pig	Hungary_Mangalica	Middle Europe	Yang B et al., 2017 Genome-wide SNP data unveils the globalization of domesticated pigs. Genet Sel Evol. 2017 Sep 21;49(1):71. doi: 10.1186/s12711-017-0345-y. Erratum in: Genet Sel Evol. 2020 Jun 4;52(1):30. PMID: 28934946; PMCID: PMC5609338.
HUMA_18_W	Local Domestic Pig	Hungary_Mangalica	Middle Europe	Yang B et al., 2017 Genome-wide SNP data unveils the globalization of domesticated pigs. Genet Sel Evol. 2017 Sep 21;49(1):71. doi: 10.1186/s12711-017-0345-y. Erratum in: Genet Sel Evol. 2020 Jun 4;52(1):30. PMID: 28934946; PMCID: PMC5609339.
HUMA_19_W	Local Domestic Pig	Hungary_Mangalica	Middle Europe	Yang B et al., 2017 Genome-wide SNP data unveils the globalization of domesticated pigs. Genet Sel Evol. 2017 Sep 21;49(1):71. doi: 10.1186/s12711-017-0345-y. Erratum in: Genet Sel Evol. 2020 Jun 4;52(1):30. PMID: 28934946; PMCID: PMC5609340.
ESMJ_1_W	Local Domestic Pig	Spain_Manchado_de_Jabugo	South Europe	Yang B et al., 2017 Genome-wide SNP data unveils the globalization of domesticated pigs. Genet Sel Evol. 2017 Sep 21;49(1):71. doi: 10.1186/s12711-017-0345-y. Erratum in: Genet Sel Evol. 2020 Jun 4;52(1):30. PMID: 28934946; PMCID: PMC5609341.
ESMJ_2_W	Local Domestic Pig	Spain_Manchado_de_Jabugo	South Europe	Yang B et al., 2017 Genome-wide SNP data unveils the globalization of domesticated pigs. Genet Sel Evol. 2017 Sep 21;49(1):71. doi: 10.1186/s12711-017-0345-y. Erratum in: Genet Sel Evol. 2020 Jun 4;52(1):30. PMID: 28934946; PMCID: PMC5609342.
ESMJ_3_W	Local Domestic Pig	Spain_Manchado_de_Jabugo	South Europe	Yang B et al., 2017 Genome-wide SNP data unveils the globalization of domesticated pigs. Genet Sel Evol. 2017 Sep 21;49(1):71. doi: 10.1186/s12711-017-0345-y. Erratum in: Genet Sel Evol. 2020 Jun 4;52(1):30. PMID: 28934946; PMCID: PMC5609343.
ESMJ_4_W	Local Domestic Pig	Spain_Manchado_de_Jabugo	South Europe	Yang B et al., 2017 Genome-wide SNP data unveils the globalization of domesticated pigs. Genet Sel Evol. 2017 Sep 21;49(1):71. doi: 10.1186/s12711-017-0345-y. Erratum in: Genet Sel Evol. 2020 Jun 4;52(1):30. PMID: 28934946; PMCID: PMC5609344.
ESMJ_5_W	Local Domestic Pig	Spain_Manchado_de_Jabugo	South Europe	Yang B et al., 2017 Genome-wide SNP data unveils the globalization of domesticated pigs. Genet Sel Evol. 2017 Sep 21;49(1):71. doi: 10.1186/s12711-017-0345-y. Erratum in: Genet Sel Evol. 2020 Jun 4;52(1):30. PMID: 28934946; PMCID: PMC5609345.
ESMJ_6_W	Local Domestic Pig	Spain_Manchado_de_Jabugo	South Europe	Yang B et al., 2017 Genome-wide SNP data unveils the globalization of domesticated pigs. Genet Sel Evol. 2017 Sep 21;49(1):71. doi: 10.1186/s12711-017-0345-y. Erratum in: Genet Sel Evol. 2020 Jun 4;52(1):30. PMID: 28934946; PMCID: PMC5609346.
ESMJ_7_W	Local Domestic Pig	Spain_Manchado_de_Jabugo	South Europe	Yang B et al., 2017 Genome-wide SNP data unveils the globalization of domesticated pigs. Genet Sel Evol. 2017 Sep 21;49(1):71. doi: 10.1186/s12711-017-0345-y. Erratum in: Genet Sel Evol. 2020 Jun 4;52(1):30. PMID: 28934946; PMCID: PMC5609347.
ITMR_1_W	Local Domestic Pig	Italy_Mora_Romagnola	South Europe	Yang B et al., 2017 Genome-wide SNP data unveils the globalization of domesticated pigs. Genet Sel Evol. 2017 Sep 21;49(1):71. doi: 10.1186/s12711-017-0345-y. Erratum in: Genet Sel Evol. 2020 Jun 4;52(1):30. PMID: 28934946; PMCID: PMC5609348.
ITMR_2_W	Local Domestic Pig	Italy_Mora_Romagnola	South Europe	Yang B et al., 2017 Genome-wide SNP data unveils the globalization of domesticated pigs. Genet Sel Evol. 2017 Sep 21;49(1):71. doi: 10.1186/s12711-017-0345-y. Erratum in: Genet Sel Evol. 2020 Jun 4;52(1):30. PMID: 28934946; PMCID: PMC5609349.
ITMR_3_W	Local Domestic Pig	Italy_Mora_Romagnola	South Europe	Yang B et al., 2017 Genome-wide SNP data unveils the globalization of domesticated pigs. Genet Sel Evol. 2017 Sep 21;49(1):71. doi: 10.1186/s12711-017-0345-y. Erratum in: Genet Sel Evol. 2020 Jun 4;52(1):30. PMID: 28934946; PMCID: PMC5609350.
ITMR_4_W	Local Domestic Pig	Italy_Mora_Romagnola	South Europe	Yang B et al., 2017 Genome-wide SNP data unveils the globalization of domesticated pigs. Genet Sel Evol. 2017 Sep 21;49(1):71. doi: 10.1186/s12711-017-0345-y. Erratum in: Genet Sel Evol. 2020 Jun 4;52(1):30. PMID: 28934946; PMCID: PMC5609351.
ITMR_5_W	Local Domestic Pig	Italy_Mora_Romagnola	South Europe	Yang B et al., 2017 Genome-wide SNP data unveils the globalization of domesticated pigs. Genet Sel Evol. 2017 Sep 21;49(1):71. doi: 10.1186/s12711-017-0345-y. Erratum in: Genet Sel Evol. 2020 Jun 4;52(1):30. PMID: 28934946; PMCID: PMC5609352.
ITMR_6_W	Local Domestic Pig	Italy_Mora_Romagnola	South Europe	Yang B et al., 2017 Genome-wide SNP data unveils the globalization of domesticated pigs. Genet Sel Evol. 2017 Sep 21;49(1):71. doi: 10.1186/s12711-017-0345-y. Erratum in: Genet Sel Evol. 2020 Jun 4;52(1):30. PMID: 28934946; PMCID: PMC5609353.
ITMR_7_W	Local Domestic Pig	Italy_Mora_Romagnola	South Europe	Yang B et al., 2017 Genome-wide SNP data unveils the globalization of domesticated pigs. Genet Sel Evol. 2017 Sep 21;49(1):71. doi: 10.1186/s12711-017-0345-y. Erratum in: Genet Sel Evol. 2020 Jun 4;52(1):30. PMID: 28934946; PMCID: PMC5609354.
ITMR_8_W	Local Domestic Pig	Italy_Mora_Romagnola	South Europe	Yang B et al., 2017 Genome-wide SNP data unveils the globalization of domesticated pigs. Genet Sel Evol. 2017 Sep 21;49(1):71. doi: 10.1186/s12711-017-0345-y. Erratum in: Genet Sel Evol. 2020 Jun 4;52(1):30. PMID: 28934946; PMCID: PMC5609355.
ITMR_9_W	Local Domestic Pig	Italy_Mora_Romagnola	South Europe	Yang B et al., 2017 Genome-wide SNP data unveils the globalization of domesticated pigs. Genet Sel Evol. 2017 Sep 21;49(1):71. doi: 10.1186/s12711-017-0345-y. Erratum in: Genet Sel Evol. 2020 Jun 4;52(1):30. PMID: 28934946; PMCID: PMC5609356.
PLPS_1_W	Local Domestic Pig	Poland_Pulawska_Spot	Middle Europe	Yang B et al., 2017 Genome-wide SNP data unveils the globalization of domesticated pigs. Genet Sel Evol. 2017 Sep 21;49(1):71. doi: 10.1186/s12711-017-0345-y. Erratum in: Genet Sel Evol. 2020 Jun 4;52(1):30. PMID: 28934946; PMCID: PMC5609357.
PLPS_2_W	Local Domestic Pig	Poland_Pulawska_Spot	Middle Europe	Yang B et al., 2017 Genome-wide SNP data unveils the globalization of domesticated pigs. Genet Sel Evol. 2017 Sep 21;49(1):71. doi: 10.1186/s12711-017-0345-y. Erratum in: Genet Sel Evol. 2020 Jun 4;52(1):30. PMID: 28934946; PMCID: PMC5609358.
PLPS_3_W	Local Domestic Pig	Poland_Pulawska_Spot	Middle Europe	Yang B et al., 2017 Genome-wide SNP data unveils the globalization of domesticated pigs. Genet Sel Evol. 2017 Sep 21;49(1):71. doi: 10.1186/s12711-017-0345-y. Erratum in: Genet Sel Evol. 2020 Jun 4;52(1):30. PMID: 28934946; PMCID: PMC5609359.
PLPS_4_W	Local Domestic Pig	Poland_Pulawska_Spot	Middle Europe	Yang B et al., 2017 Genome-wide SNP data unveils the globalization of domesticated pigs. Genet Sel Evol. 2017 Sep 21;49(1):71. doi: 10.1186/s12711-017-0345-y. Erratum in: Genet Sel Evol. 2020 Jun 4;52(1):30. PMID: 28934946; PMCID: PMC5609360.
PLPS_5_W	Local Domestic Pig	Poland_Pulawska_Spot	Middle Europe	Yang B et al., 2017 Genome-wide SNP data unveils the globalization of domesticated pigs. Genet Sel Evol. 2017 Sep 21;49(1):71. doi: 10.1186/s12711-017-0345-y. Erratum in: Genet Sel Evol. 2020 Jun 4;52(1):30. PMID: 28934946; PMCID: PMC5609361.
PLPS_6_W	Local Domestic Pig	Poland_Pulawska_Spot	Middle Europe	Yang B et al., 2017 Genome-wide SNP data unveils the globalization of domesticated pigs. Genet Sel Evol. 2017 Sep 21;49(1):71. doi: 10.1186/s12711-017-0345-y. Erratum in: Genet Sel Evol. 2020 Jun 4;52(1):30. PMID: 28934946; PMCID: PMC5609362.
PLPS_7_W	Local Domestic Pig	Poland_Pulawska_Spot	Middle Europe	Yang B et al., 2017 Genome-wide SNP data unveils the globalization of domesticated pigs. Genet Sel Evol. 2017 Sep 21;49(1):71. doi: 10.1186/s12711-017-0345-y. Erratum in: Genet Sel Evol. 2020 Jun 4;52(1):30. PMID: 28934946; PMCID: PMC5609363.
PLPS_8_W	Local Domestic Pig	Poland_Pulawska_Spot	Middle Europe	Yang B et al., 2017 Genome-wide SNP data unveils the globalization of domesticated pigs. Genet Sel Evol. 2017 Sep 21;49(1):71. doi: 10.1186/s12711-017-0345-y. Erratum in: Genet Sel Evol. 2020 Jun 4;52(1):30. PMID: 28934946; PMCID: PMC5609364.
PLPS_9_W	Local Domestic Pig	Poland_Pulawska_Spot	Middle Europe	Yang B et al., 2017 Genome-wide SNP data unveils the globalization of domesticated pigs. Genet Sel Evol. 2017 Sep 21;49(1):71. doi: 10.1186/s12711-017-0345-y. Erratum in: Genet Sel Evol. 2020 Jun 4;52(1):30. PMID: 28934946; PMCID: PMC5609365.
PLPS_10_W	Local Domestic Pig	Poland_Pulawska_Spot	Middle Europe	Yang B et al., 2017 Genome-wide SNP data unveils the globalization of domesticated pigs. Genet Sel Evol. 2017 Sep 21;49(1):71. doi: 10.1186/s12711-017-0345-y. Erratum in: Genet Sel Evol. 2020 Jun 4;52(1):30. PMID: 28934946; PMCID: PMC5609366.
PLPS_11_W	Local Domestic Pig	Poland_Pulawska_Spot	Middle Europe	Yang B et al., 2017 Genome-wide SNP data unveils the globalization of domesticated pigs. Genet Sel Evol. 2017 Sep 21;49(1):71. doi: 10.1186/s12711-017-0345-y. Erratum in: Genet Sel Evol. 2020 Jun 4;52(1):30. PMID: 28934946; PMCID: PMC5609367.
PLPS_12_W	Local Domestic Pig	Poland_Pulawska_Spot	Middle Europe	Yang B et al., 2017 Genome-wide SNP data unveils the globalization of domesticated pigs. Genet Sel Evol. 2017 Sep 21;49(1):71. doi: 10.1186/s12711-017-0345-y. Erratum in: Genet Sel Evol. 2020 Jun 4;52(1):30. PMID: 28934946; PMCID: PMC5609368.
PLPS_13_W	Local Domestic Pig	Poland_Pulawska_Spot	Middle Europe	Yang B et al., 2017 Genome-wide SNP data unveils the globalization of domesticated pigs. Genet Sel Evol. 2017 Sep 21;49(1):71. doi: 10.1186/s12711-017-0345-y. Erratum in: Genet Sel Evol. 2020 Jun 4;52(1):30. PMID: 28934946; PMCID: PMC5609369.
PLPS_14_W	Local Domestic Pig	Poland_Pulawska_Spot	Middle Europe	Yang B et al., 2017 Genome-wide SNP data unveils the globalization of domesticated pigs. Genet Sel Evol. 2017 Sep 21;49(1):71. doi: 10.1186/s12711-017-0345-y. Erratum in: Genet Sel Evol. 2020 Jun 4;52(1):30. PMID: 28934946; PMCID: PMC5609370.
PLPS_15_W	Local Domestic Pig	Poland_Pulawska_Spot	Middle Europe	Yang B et al., 2017 Genome-wide SNP data unveils the globalization of domesticated pigs. Genet Sel Evol. 2017 Sep 21;49(1):71. doi: 10.1186/s12711-017-0345-y. Erratum in: Genet Sel Evol. 2020 Jun 4;52(1):30. PMID: 28934946; PMCID: PMC5609371.
CSPL_1_W	Local Domestic Pig	Crossbreed_Pietrain-LargeWhite	West Europe	Yang B et al., 2017 Genome-wide SNP data unveils the globalization of domesticated pigs. Genet Sel Evol. 2017 Sep 21;49(1):71. doi: 10.1186/s12711-017-0345-y. Erratum in: Genet Sel Evol. 2020 Jun 4;52(1):30. PMID: 28934946; PMCID: PMC5609372.
CSPL_2_W	Local Domestic Pig	Crossbreed_Pietrain-LargeWhite	West Europe	Yang B et al., 2017 Genome-wide SNP data unveils the globalization of domesticated pigs. Genet Sel Evol. 2017 Sep 21;49(1):71. doi: 10.1186/s12711-017-0345-y. Erratum in: Genet Sel Evol. 2020 Jun 4;52(1):30. PMID: 28934946; PMCID: PMC5609373.
CSPL_3_W	Local Domestic Pig	Crossbreed_Pietrain-LargeWhite	West Europe	Yang B et al., 2017 Genome-wide SNP data unveils the globalization of domesticated pigs. Genet Sel Evol. 2017 Sep 21;49(1):71. doi: 10.1186/s12711-017-0345-y. Erratum in: Genet Sel Evol. 2020 Jun 4;52(1):30. PMID: 28934946; PMCID: PMC5609374.
CSPL_4_W	Local Domestic Pig	Crossbreed_Pietrain-LargeWhite	West Europe	Yang B et al., 2017 Genome-wide SNP data unveils the globalization of domesticated pigs. Genet Sel Evol. 2017 Sep 21;49(1):71. doi: 10.1186/s12711-017-0345-y. Erratum in: Genet Sel Evol. 2020 Jun 4;52(1):30. PMID: 28934946; PMCID: PMC5609375.
CSPL_5_W	Local Domestic Pig	Crossbreed_Pietrain-LargeWhite	West Europe	Yang B et al., 2017 Genome-wide SNP data unveils the globalization of domesticated pigs. Genet Sel Evol. 2017 Sep 21;49(1):71. doi: 10.1186/s12711-017-0345-y. Erratum in: Genet Sel Evol. 2020 Jun 4;52(1):30. PMID: 28934946; PMCID: PMC5609376.
CSPL_6_W	Local Domestic Pig	Crossbreed_Pietrain-LargeWhite	West Europe	Yang B et al., 2017 Genome-wide SNP data unveils the globalization of domesticated pigs. Genet Sel Evol. 2017 Sep 21;49(1):71. doi: 10.1186/s12711-017-0345-y. Erratum in: Genet Sel Evol. 2020 Jun 4;52(1):30. PMID: 28934946; PMCID: PMC5609377.
CSPL_7_W	Local Domestic Pig	Crossbreed_Pietrain-LargeWhite	West Europe	Yang B et al., 2017 Genome-wide SNP data unveils the globalization of domesticated pigs. Genet Sel Evol. 2017 Sep 21;49(1):71. doi: 10.1186/s12711-017-0345-y. Erratum in: Genet Sel Evol. 2020 Jun 4;52(1):30. PMID: 28934946; PMCID: PMC5609378.
CSPL_8_W	Local Domestic Pig	Crossbreed_Pietrain-LargeWhite	West Europe	Yang B et al., 2017 Genome-wide SNP data unveils the globalization of domesticated pigs. Genet Sel Evol. 2017 Sep 21;49(1):71. doi: 10.1186/s12711-017-0345-y. Erratum in: Genet Sel Evol. 2020 Jun 4;52(1):30. PMID: 28934946; PMCID: PMC5609379.
CSPL_9_W	Local Domestic Pig	Crossbreed_Pietrain-LargeWhite	West Europe	Yang B et al., 2017 Genome-wide SNP data unveils the globalization of domesticated pigs. Genet Sel Evol. 2017 Sep 21;49(1):71. doi: 10.1186/s12711-017-0345-y. Erratum in: Genet Sel Evol. 2020 Jun 4;52(1):30. PMID: 28934946; PMCID: PMC5609380.
CSPL_10_W	Local Domestic Pig	Crossbreed_Pietrain-LargeWhite	West Europe	Yang B et al., 2017 Genome-wide SNP data unveils the globalization of domesticated pigs. Genet Sel Evol. 2017 Sep 21;49(1):71. doi: 10.1186/s12711-017-0345-y. Erratum in: Genet Sel Evol. 2020 Jun 4;52(1):30. PMID: 28934946; PMCID: PMC5609381.
CSPL_11_W	Local Domestic Pig	Crossbreed_Pietrain-LargeWhite	West Europe	Yang B et al., 2017 Genome-wide SNP data unveils the globalization of domesticated pigs. Genet Sel Evol. 2017 Sep 21;49(1):71. doi: 10.1186/s12711-017-0345-y. Erratum in: Genet Sel Evol. 2020 Jun 4;52(1):30. PMID: 28934946; PMCID: PMC5609382.
CSPL_12_W	Local Domestic Pig	Crossbreed_Pietrain-LargeWhite	West Europe	Yang B et al., 2017 Genome-wide SNP data unveils the globalization of domesticated pigs. Genet Sel Evol. 2017 Sep 21;49(1):71. doi: 10.1186/s12711-017-0345-y. Erratum in: Genet Sel Evol. 2020 Jun 4;52(1):30. PMID: 28934946; PMCID: PMC5609383.
CSPL_13_W	Local Domestic Pig	Crossbreed_Pietrain-LargeWhite	West Europe	Yang B et al., 2017 Genome-wide SNP data unveils the globalization of domesticated pigs. Genet Sel Evol. 2017 Sep 21;49(1):71. doi: 10.1186/s12711-017-0345-y. Erratum in: Genet Sel Evol. 2020 Jun 4;52(1):30. PMID: 28934946; PMCID: PMC5609384.
CSPL_14_W	Local Domestic Pig	Crossbreed_Pietrain-LargeWhite	West Europe	Yang B et al., 2017 Genome-wide SNP data unveils the globalization of domesticated pigs. Genet Sel Evol. 2017 Sep 21;49(1):71. doi: 10.1186/s12711-017-0345-y. Erratum in: Genet Sel Evol. 2020 Jun 4;52(1):30. PMID: 28934946; PMCID: PMC5609385.
CSPL_15_W	Local Domestic Pig	Crossbreed_Pietrain-LargeWhite	West Europe	Yang B et al., 2017 Genome-wide SNP data unveils the globalization of domesticated pigs. Genet Sel Evol. 2017 Sep 21;49(1):71. doi: 10.1186/s12711-017-0345-y. Erratum in: Genet Sel Evol. 2020 Jun 4;52(1):30. PMID: 28934946; PMCID: PMC5609386.
CSPL_16_W	Local Domestic Pig	Crossbreed_Pietrain-LargeWhite	West Europe	Yang B et al., 2017 Genome-wide SNP data unveils the globalization of domesticated pigs. Genet Sel Evol. 2017 Sep 21;49(1):71. doi: 10.1186/s12711-017-0345-y. Erratum in: Genet Sel Evol. 2020 Jun 4;52(1):30. PMID: 28934946; PMCID: PMC5609387.
CSPL_17_W	Local Domestic Pig	Crossbreed_Pietrain-LargeWhite	West Europe	Yang B et al., 2017 Genome-wide SNP data unveils the globalization of domesticated pigs. Genet Sel Evol. 2017 Sep 21;49(1):71. doi: 10.1186/s12711-017-0345-y. Erratum in: Genet Sel Evol. 2020 Jun 4;52(1):30. PMID: 28934946; PMCID: PMC5609388.
CSPL_18_W	Local Domestic Pig	Crossbreed_Pietrain-LargeWhite	West Europe	Yang B et al., 2017 Genome-wide SNP data unveils the globalization of domesticated pigs. Genet Sel Evol. 2017 Sep 21;49(1):71. doi: 10.1186/s12711-017-0345-y. Erratum in: Genet Sel Evol. 2020 Jun 4;52(1):30. PMID: 28934946; PMCID: PMC5609389.
CSPL_19_W	Local Domestic Pig	Crossbreed_Pietrain-LargeWhite	West Europe	Yang B et al., 2017 Genome-wide SNP data unveils the globalization of domesticated pigs. Genet Sel Evol. 2017 Sep 21;49(1):71. doi: 10.1186/s12711-017-0345-y. Erratum in: Genet Sel Evol. 2020 Jun 4;52(1):30. PMID: 28934946; PMCID: PMC5609390.
CSPL_20_W	Local Domestic Pig	Crossbreed_Pietrain-LargeWhite	West Europe	Yang B et al., 2017 Genome-wide SNP data unveils the globalization of domesticated pigs. Genet Sel Evol. 2017 Sep 21;49(1):71. doi: 10.1186/s12711-017-0345-y. Erratum in: Genet Sel Evol. 2020 Jun 4;52(1):30. PMID: 28934946; PMCID: PMC5609391.
ESIB_7_W	Local Domestic Pig	Spain_Iberian	South Europe	Yang B et al., 2017 Genome-wide SNP data unveils the globalization of domesticated pigs. Genet Sel Evol. 2017 Sep 21;49(1):71. doi: 10.1186/s12711-017-0345-y. Erratum in: Genet Sel Evol. 2020 Jun 4;52(1):30. PMID: 28934946; PMCID: PMC5609392.
ESIB_9_W	Local Domestic Pig	Spain_Iberian	South Europe	Yang B et al., 2017 Genome-wide SNP data unveils the globalization of domesticated pigs. Genet Sel Evol. 2017 Sep 21;49(1):71. doi: 10.1186/s12711-017-0345-y. Erratum in: Genet Sel Evol. 2020 Jun 4;52(1):30. PMID: 28934946; PMCID: PMC5609393.
ESIB_12_W	Local Domestic Pig	Spain_Iberian	South Europe	Yang B et al., 2017 Genome-wide SNP data unveils the globalization of domesticated pigs. Genet Sel Evol. 2017 Sep 21;49(1):71. doi: 10.1186/s12711-017-0345-y. Erratum in: Genet Sel Evol. 2020 Jun 4;52(1):30. PMID: 28934946; PMCID: PMC5609394.
ESIB_13_W	Local Domestic Pig	Spain_Iberian	South Europe	Yang B et al., 2017 Genome-wide SNP data unveils the globalization of domesticated pigs. Genet Sel Evol. 2017 Sep 21;49(1):71. doi: 10.1186/s12711-017-0345-y. Erratum in: Genet Sel Evol. 2020 Jun 4;52(1):30. PMID: 28934946; PMCID: PMC5609395.
ESIB_14_W	Local Domestic Pig	Spain_Iberian	South Europe	Yang B et al., 2017 Genome-wide SNP data unveils the globalization of domesticated pigs. Genet Sel Evol. 2017 Sep 21;49(1):71. doi: 10.1186/s12711-017-0345-y. Erratum in: Genet Sel Evol. 2020 Jun 4;52(1):30. PMID: 28934946; PMCID: PMC5609396.
ESIB_15_W	Local Domestic Pig	Spain_Iberian	South Europe	Yang B et al., 2017 Genome-wide SNP data unveils the globalization of domesticated pigs. Genet Sel Evol. 2017 Sep 21;49(1):71. doi: 10.1186/s12711-017-0345-y. Erratum in: Genet Sel Evol. 2020 Jun 4;52(1):30. PMID: 28934946; PMCID: PMC5609397.
UKTA_1_W	Local Domestic Pig	UK_Tamworth	West Europe	Yang B et al., 2017 Genome-wide SNP data unveils the globalization of domesticated pigs. Genet Sel Evol. 2017 Sep 21;49(1):71. doi: 10.1186/s12711-017-0345-y. Erratum in: Genet Sel Evol. 2020 Jun 4;52(1):30. PMID: 28934946; PMCID: PMC5609398.
UKTA_2_W	Local Domestic Pig	UK_Tamworth	West Europe	Yang B et al., 2017 Genome-wide SNP data unveils the globalization of domesticated pigs. Genet Sel Evol. 2017 Sep 21;49(1):71. doi: 10.1186/s12711-017-0345-y. Erratum in: Genet Sel Evol. 2020 Jun 4;52(1):30. PMID: 28934946; PMCID: PMC5609399.
UKTA_3_W	Local Domestic Pig	UK_Tamworth	West Europe	Yang B et al., 2017 Genome-wide SNP data unveils the globalization of domesticated pigs. Genet Sel Evol. 2017 Sep 21;49(1):71. doi: 10.1186/s12711-017-0345-y. Erratum in: Genet Sel Evol. 2020 Jun 4;52(1):30. PMID: 28934946; PMCID: PMC5609400.
UKTA_4_W	Local Domestic Pig	UK_Tamworth	West Europe	Yang B et al., 2017 Genome-wide SNP data unveils the globalization of domesticated pigs. Genet Sel Evol. 2017 Sep 21;49(1):71. doi: 10.1186/s12711-017-0345-y. Erratum in: Genet Sel Evol. 2020 Jun 4;52(1):30. PMID: 28934946; PMCID: PMC5609401.
UKTA_5_W	Local Domestic Pig	UK_Tamworth	West Europe	Yang B et al., 2017 Genome-wide SNP data unveils the globalization of domesticated pigs. Genet Sel Evol. 2017 Sep 21;49(1):71. doi: 10.1186/s12711-017-0345-y. Erratum in: Genet Sel Evol. 2020 Jun 4;52(1):30. PMID: 28934946; PMCID: PMC5609402.
UKTA_6_W	Local Domestic Pig	UK_Tamworth	West Europe	Yang B et al., 2017 Genome-wide SNP data unveils the globalization of domesticated pigs. Genet Sel Evol. 2017 Sep 21;49(1):71. doi: 10.1186/s12711-017-0345-y. Erratum in: Genet Sel Evol. 2020 Jun 4;52(1):30. PMID: 28934946; PMCID: PMC5609403.
UKTA_7_W	Local Domestic Pig	UK_Tamworth	West Europe	Yang B et al., 2017 Genome-wide SNP data unveils the globalization of domesticated pigs. Genet Sel Evol. 2017 Sep 21;49(1):71. doi: 10.1186/s12711-017-0345-y. Erratum in: Genet Sel Evol. 2020 Jun 4;52(1):30. PMID: 28934946; PMCID: PMC5609404.
UKTA_8_W	Local Domestic Pig	UK_Tamworth	West Europe	Yang B et al., 2017 Genome-wide SNP data unveils the globalization of domesticated pigs. Genet Sel Evol. 2017 Sep 21;49(1):71. doi: 10.1186/s12711-017-0345-y. Erratum in: Genet Sel Evol. 2020 Jun 4;52(1):30. PMID: 28934946; PMCID: PMC5609405.
UKTA_9_W	Local Domestic Pig	UK_Tamworth	West Europe	Yang B et al., 2017 Genome-wide SNP data unveils the globalization of domesticated pigs. Genet Sel Evol. 2017 Sep 21;49(1):71. doi: 10.1186/s12711-017-0345-y. Erratum in: Genet Sel Evol. 2020 Jun 4;52(1):30. PMID: 28934946; PMCID: PMC5609406.
UKTA_10_W	Local Domestic Pig	UK_Tamworth	West Europe	Yang B et al., 2017 Genome-wide SNP data unveils the globalization of domesticated pigs. Genet Sel Evol. 2017 Sep 21;49(1):71. doi: 10.1186/s12711-017-0345-y. Erratum in: Genet Sel Evol. 2020 Jun 4;52(1):30. PMID: 28934946; PMCID: PMC5609407.
UKTA_11_W	Local Domestic Pig	UK_Tamworth	West Europe	Yang B et al., 2017 Genome-wide SNP data unveils the globalization of domesticated pigs. Genet Sel Evol. 2017 Sep 21;49(1):71. doi: 10.1186/s12711-017-0345-y. Erratum in: Genet Sel Evol. 2020 Jun 4;52(1):30. PMID: 28934946; PMCID: PMC5609408.
UKTA_12_W	Local Domestic Pig	UK_Tamworth	West Europe	Yang B et al., 2017 Genome-wide SNP data unveils the globalization of domesticated pigs. Genet Sel Evol. 2017 Sep 21;49(1):71. doi: 10.1186/s12711-017-0345-y. Erratum in: Genet Sel Evol. 2020 Jun 4;52(1):30. PMID: 28934946; PMCID: PMC5609409.
UKTA_13_W	Local Domestic Pig	UK_Tamworth	West Europe	Yang B et al., 2017 Genome-wide SNP data unveils the globalization of domesticated pigs. Genet Sel Evol. 2017 Sep 21;49(1):71. doi: 10.1186/s12711-017-0345-y. Erratum in: Genet Sel Evol. 2020 Jun 4;52(1):30. PMID: 28934946; PMCID: PMC5609410.
UKTA_14_W	Local Domestic Pig	UK_Tamworth	West Europe	Yang B et al., 2017 Genome-wide SNP data unveils the globalization of domesticated pigs. Genet Sel Evol. 2017 Sep 21;49(1):71. doi: 10.1186/s12711-017-0345-y. Erratum in: Genet Sel Evol. 2020 Jun 4;52(1):30. PMID: 28934946; PMCID: PMC5609411.
UKTA_16_W	Local Domestic Pig	UK_Tamworth	West Europe	Yang B et al., 2017 Genome-wide SNP data unveils the globalization of domesticated pigs. Genet Sel Evol. 2017 Sep 21;49(1):71. doi: 10.1186/s12711-017-0345-y. Erratum in: Genet Sel Evol. 2020 Jun 4;52(1):30. PMID: 28934946; PMCID: PMC5609412.
UKTA_17_W	Local Domestic Pig	UK_Tamworth	West Europe	Yang B et al., 2017 Genome-wide SNP data unveils the globalization of domesticated pigs. Genet Sel Evol. 2017 Sep 21;49(1):71. doi: 10.1186/s12711-017-0345-y. Erratum in: Genet Sel Evol. 2020 Jun 4;52(1):30. PMID: 28934946; PMCID: PMC5609413.
UKTA_18_W	Local Domestic Pig	UK_Tamworth	West Europe	Yang B et al., 2017 Genome-wide SNP data unveils the globalization of domesticated pigs. Genet Sel Evol. 2017 Sep 21;49(1):71. doi: 10.1186/s12711-017-0345-y. Erratum in: Genet Sel Evol. 2020 Jun 4;52(1):30. PMID: 28934946; PMCID: PMC5609414.
UKTA_19_W	Local Domestic Pig	UK_Tamworth	West Europe	Yang B et al., 2017 Genome-wide SNP data unveils the globalization of domesticated pigs. Genet Sel Evol. 2017 Sep 21;49(1):71. doi: 10.1186/s12711-017-0345-y. Erratum in: Genet Sel Evol. 2020 Jun 4;52(1):30. PMID: 28934946; PMCID: PMC5609415.
UKTA_20_W	Local Domestic Pig	UK_Tamworth	West Europe	Yang B et al., 2017 Genome-wide SNP data unveils the globalization of domesticated pigs. Genet Sel Evol. 2017 Sep 21;49(1):71. doi: 10.1186/s12711-017-0345-y. Erratum in: Genet Sel Evol. 2020 Jun 4;52(1):30. PMID: 28934946; PMCID: PMC5609416.
CSLM_2_W	Local Domestic Pig	Crossbreed_LargeWhite-Meishan	West Europe	Yang B et al., 2017 Genome-wide SNP data unveils the globalization of domesticated pigs. Genet Sel Evol. 2017 Sep 21;49(1):71. doi: 10.1186/s12711-017-0345-y. Erratum in: Genet Sel Evol. 2020 Jun 4;52(1):30. PMID: 28934946; PMCID: PMC5609417.
CSLM_3_W	Local Domestic Pig	Crossbreed_LargeWhite-Meishan	West Europe	Yang B et al., 2017 Genome-wide SNP data unveils the globalization of domesticated pigs. Genet Sel Evol. 2017 Sep 21;49(1):71. doi: 10.1186/s12711-017-0345-y. Erratum in: Genet Sel Evol. 2020 Jun 4;52(1):30. PMID: 28934946; PMCID: PMC5609418.
CSLM_5_W	Local Domestic Pig	Crossbreed_LargeWhite-Meishan	West Europe	Yang B et al., 2017 Genome-wide SNP data unveils the globalization of domesticated pigs. Genet Sel Evol. 2017 Sep 21;49(1):71. doi: 10.1186/s12711-017-0345-y. Erratum in: Genet Sel Evol. 2020 Jun 4;52(1):30. PMID: 28934946; PMCID: PMC5609419.
CSLM_6_W	Local Domestic Pig	Crossbreed_LargeWhite-Meishan	West Europe	Yang B et al., 2017 Genome-wide SNP data unveils the globalization of domesticated pigs. Genet Sel Evol. 2017 Sep 21;49(1):71. doi: 10.1186/s12711-017-0345-y. Erratum in: Genet Sel Evol. 2020 Jun 4;52(1):30. PMID: 28934946; PMCID: PMC5609420.
CSLM_7_W	Local Domestic Pig	Crossbreed_LargeWhite-Meishan	West Europe	Yang B et al., 2017 Genome-wide SNP data unveils the globalization of domesticated pigs. Genet Sel Evol. 2017 Sep 21;49(1):71. doi: 10.1186/s12711-017-0345-y. Erratum in: Genet Sel Evol. 2020 Jun 4;52(1):30. PMID: 28934946; PMCID: PMC5609421.
CSLM_8_W	Local Domestic Pig	Crossbreed_LargeWhite-Meishan	West Europe	Yang B et al., 2017 Genome-wide SNP data unveils the globalization of domesticated pigs. Genet Sel Evol. 2017 Sep 21;49(1):71. doi: 10.1186/s12711-017-0345-y. Erratum in: Genet Sel Evol. 2020 Jun 4;52(1):30. PMID: 28934946; PMCID: PMC5609422.
CSLM_9_W	Local Domestic Pig	Crossbreed_LargeWhite-Meishan	West Europe	Yang B et al., 2017 Genome-wide SNP data unveils the globalization of domesticated pigs. Genet Sel Evol. 2017 Sep 21;49(1):71. doi: 10.1186/s12711-017-0345-y. Erratum in: Genet Sel Evol. 2020 Jun 4;52(1):30. PMID: 28934946; PMCID: PMC5609423.
CSLM_10_W	Local Domestic Pig	Crossbreed_LargeWhite-Meishan	West Europe	Yang B et al., 2017 Genome-wide SNP data unveils the globalization of domesticated pigs. Genet Sel Evol. 2017 Sep 21;49(1):71. doi: 10.1186/s12711-017-0345-y. Erratum in: Genet Sel Evol. 2020 Jun 4;52(1):30. PMID: 28934946; PMCID: PMC5609424.
CSLM_11_W	Local Domestic Pig	Crossbreed_LargeWhite-Meishan	West Europe	Yang B et al., 2017 Genome-wide SNP data unveils the globalization of domesticated pigs. Genet Sel Evol. 2017 Sep 21;49(1):71. doi: 10.1186/s12711-017-0345-y. Erratum in: Genet Sel Evol. 2020 Jun 4;52(1):30. PMID: 28934946; PMCID: PMC5609425.
CSLM_12_W	Local Domestic Pig	Crossbreed_LargeWhite-Meishan	West Europe	Yang B et al., 2017 Genome-wide SNP data unveils the globalization of domesticated pigs. Genet Sel Evol. 2017 Sep 21;49(1):71. doi: 10.1186/s12711-017-0345-y. Erratum in: Genet Sel Evol. 2020 Jun 4;52(1):30. PMID: 28934946; PMCID: PMC5609426.
CSLM_13_W	Local Domestic Pig	Crossbreed_LargeWhite-Meishan	West Europe	Yang B et al., 2017 Genome-wide SNP data unveils the globalization of domesticated pigs. Genet Sel Evol. 2017 Sep 21;49(1):71. doi: 10.1186/s12711-017-0345-y. Erratum in: Genet Sel Evol. 2020 Jun 4;52(1):30. PMID: 28934946; PMCID: PMC5609427.
CSLM_14_W	Local Domestic Pig	Crossbreed_LargeWhite-Meishan	West Europe	Yang B et al., 2017 Genome-wide SNP data unveils the globalization of domesticated pigs. Genet Sel Evol. 2017 Sep 21;49(1):71. doi: 10.1186/s12711-017-0345-y. Erratum in: Genet Sel Evol. 2020 Jun 4;52(1):30. PMID: 28934946; PMCID: PMC5609428.
CSLM_16_W	Local Domestic Pig	Crossbreed_LargeWhite-Meishan	West Europe	Yang B et al., 2017 Genome-wide SNP data unveils the globalization of domesticated pigs. Genet Sel Evol. 2017 Sep 21;49(1):71. doi: 10.1186/s12711-017-0345-y. Erratum in: Genet Sel Evol. 2020 Jun 4;52(1):30. PMID: 28934946; PMCID: PMC5609429.
CSLM_18_W	Local Domestic Pig	Crossbreed_LargeWhite-Meishan	West Europe	Yang B et al., 2017 Genome-wide SNP data unveils the globalization of domesticated pigs. Genet Sel Evol. 2017 Sep 21;49(1):71. doi: 10.1186/s12711-017-0345-y. Erratum in: Genet Sel Evol. 2020 Jun 4;52(1):30. PMID: 28934946; PMCID: PMC5609430.
CSLM_19_W	Local Domestic Pig	Crossbreed_LargeWhite-Meishan	West Europe	Yang B et al., 2017 Genome-wide SNP data unveils the globalization of domesticated pigs. Genet Sel Evol. 2017 Sep 21;49(1):71. doi: 10.1186/s12711-017-0345-y. Erratum in: Genet Sel Evol. 2020 Jun 4;52(1):30. PMID: 28934946; PMCID: PMC5609431.
CSLM_20_W	Local Domestic Pig	Crossbreed_LargeWhite-Meishan	West Europe	Yang B et al., 2017 Genome-wide SNP data unveils the globalization of domesticated pigs. Genet Sel Evol. 2017 Sep 21;49(1):71. doi: 10.1186/s12711-017-0345-y. Erratum in: Genet Sel Evol. 2020 Jun 4;52(1):30. PMID: 28934946; PMCID: PMC5609432.
CSLM_21_W	Local Domestic Pig	Crossbreed_LargeWhite-Meishan	West Europe	Yang B et al., 2017 Genome-wide SNP data unveils the globalization of domesticated pigs. Genet Sel Evol. 2017 Sep 21;49(1):71. doi: 10.1186/s12711-017-0345-y. Erratum in: Genet Sel Evol. 2020 Jun 4;52(1):30. PMID: 28934946; PMCID: PMC5609433.
CSLM_22_W	Local Domestic Pig	Crossbreed_LargeWhite-Meishan	West Europe	Yang B et al., 2017 Genome-wide SNP data unveils the globalization of domesticated pigs. Genet Sel Evol. 2017 Sep 21;49(1):71. doi: 10.1186/s12711-017-0345-y. Erratum in: Genet Sel Evol. 2020 Jun 4;52(1):30. PMID: 28934946; PMCID: PMC5609434.
CSLM_23_W	Local Domestic Pig	Crossbreed_LargeWhite-Meishan	West Europe	Yang B et al., 2017 Genome-wide SNP data unveils the globalization of domesticated pigs. Genet Sel Evol. 2017 Sep 21;49(1):71. doi: 10.1186/s12711-017-0345-y. Erratum in: Genet Sel Evol. 2020 Jun 4;52(1):30. PMID: 28934946; PMCID: PMC5609435.
CSLM_24_W	Local Domestic Pig	Crossbreed_LargeWhite-Meishan	West Europe	Yang B et al., 2017 Genome-wide SNP data unveils the globalization of domesticated pigs. Genet Sel Evol. 2017 Sep 21;49(1):71. doi: 10.1186/s12711-017-0345-y. Erratum in: Genet Sel Evol. 2020 Jun 4;52(1):30. PMID: 28934946; PMCID: PMC5609436.
PTBI_1_W	Local Domestic Pig	Portugal_Bisaro	South Europe	Yang B et al., 2017 Genome-wide SNP data unveils the globalization of domesticated pigs. Genet Sel Evol. 2017 Sep 21;49(1):71. doi: 10.1186/s12711-017-0345-y. Erratum in: Genet Sel Evol. 2020 Jun 4;52(1):30. PMID: 28934946; PMCID: PMC5609437.
PTBI_2_W	Local Domestic Pig	Portugal_Bisaro	South Europe	Yang B et al., 2017 Genome-wide SNP data unveils the globalization of domesticated pigs. Genet Sel Evol. 2017 Sep 21;49(1):71. doi: 10.1186/s12711-017-0345-y. Erratum in: Genet Sel Evol. 2020 Jun 4;52(1):30. PMID: 28934946; PMCID: PMC5609438.
PTBI_3_W	Local Domestic Pig	Portugal_Bisaro	South Europe	Yang B et al., 2017 Genome-wide SNP data unveils the globalization of domesticated pigs. Genet Sel Evol. 2017 Sep 21;49(1):71. doi: 10.1186/s12711-017-0345-y. Erratum in: Genet Sel Evol. 2020 Jun 4;52(1):30. PMID: 28934946; PMCID: PMC5609439.
PTBI_4_W	Local Domestic Pig	Portugal_Bisaro	South Europe	Yang B et al., 2017 Genome-wide SNP data unveils the globalization of domesticated pigs. Genet Sel Evol. 2017 Sep 21;49(1):71. doi: 10.1186/s12711-017-0345-y. Erratum in: Genet Sel Evol. 2020 Jun 4;52(1):30. PMID: 28934946; PMCID: PMC5609440.
PTBI_5_W	Local Domestic Pig	Portugal_Bisaro	South Europe	Yang B et al., 2017 Genome-wide SNP data unveils the globalization of domesticated pigs. Genet Sel Evol. 2017 Sep 21;49(1):71. doi: 10.1186/s12711-017-0345-y. Erratum in: Genet Sel Evol. 2020 Jun 4;52(1):30. PMID: 28934946; PMCID: PMC5609441.
PTBI_6_W	Local Domestic Pig	Portugal_Bisaro	South Europe	Yang B et al., 2017 Genome-wide SNP data unveils the globalization of domesticated pigs. Genet Sel Evol. 2017 Sep 21;49(1):71. doi: 10.1186/s12711-017-0345-y. Erratum in: Genet Sel Evol. 2020 Jun 4;52(1):30. PMID: 28934946; PMCID: PMC5609442.
PTBI_7_W	Local Domestic Pig	Portugal_Bisaro	South Europe	Yang B et al., 2017 Genome-wide SNP data unveils the globalization of domesticated pigs. Genet Sel Evol. 2017 Sep 21;49(1):71. doi: 10.1186/s12711-017-0345-y. Erratum in: Genet Sel Evol. 2020 Jun 4;52(1):30. PMID: 28934946; PMCID: PMC5609443.
PTBI_8_W	Local Domestic Pig	Portugal_Bisaro	South Europe	Yang B et al., 2017 Genome-wide SNP data unveils the globalization of domesticated pigs. Genet Sel Evol. 2017 Sep 21;49(1):71. doi: 10.1186/s12711-017-0345-y. Erratum in: Genet Sel Evol. 2020 Jun 4;52(1):30. PMID: 28934946; PMCID: PMC5609444.
PTBI_9_W	Local Domestic Pig	Portugal_Bisaro	South Europe	Yang B et al., 2017 Genome-wide SNP data unveils the globalization of domesticated pigs. Genet Sel Evol. 2017 Sep 21;49(1):71. doi: 10.1186/s12711-017-0345-y. Erratum in: Genet Sel Evol. 2020 Jun 4;52(1):30. PMID: 28934946; PMCID: PMC5609445.
PTBI_10_W	Local Domestic Pig	Portugal_Bisaro	South Europe	Yang B et al., 2017 Genome-wide SNP data unveils the globalization of domesticated pigs. Genet Sel Evol. 2017 Sep 21;49(1):71. doi: 10.1186/s12711-017-0345-y. Erratum in: Genet Sel Evol. 2020 Jun 4;52(1):30. PMID: 28934946; PMCID: PMC5609446.
PTBI_11_W	Local Domestic Pig	Portugal_Bisaro	South Europe	Yang B et al., 2017 Genome-wide SNP data unveils the globalization of domesticated pigs. Genet Sel Evol. 2017 Sep 21;49(1):71. doi: 10.1186/s12711-017-0345-y. Erratum in: Genet Sel Evol. 2020 Jun 4;52(1):30. PMID: 28934946; PMCID: PMC5609447.
PTBI_12_W	Local Domestic Pig	Portugal_Bisaro	South Europe	Yang B et al., 2017 Genome-wide SNP data unveils the globalization of domesticated pigs. Genet Sel Evol. 2017 Sep 21;49(1):71. doi: 10.1186/s12711-017-0345-y. Erratum in: Genet Sel Evol. 2020 Jun 4;52(1):30. PMID: 28934946; PMCID: PMC5609448.
PTBI_13_W	Local Domestic Pig	Portugal_Bisaro	South Europe	Yang B et al., 2017 Genome-wide SNP data unveils the globalization of domesticated pigs. Genet Sel Evol. 2017 Sep 21;49(1):71. doi: 10.1186/s12711-017-0345-y. Erratum in: Genet Sel Evol. 2020 Jun 4;52(1):30. PMID: 28934946; PMCID: PMC5609449.
PTBI_14_W	Local Domestic Pig	Portugal_Bisaro	South Europe	Yang B et al., 2017 Genome-wide SNP data unveils the globalization of domesticated pigs. Genet Sel Evol. 2017 Sep 21;49(1):71. doi: 10.1186/s12711-017-0345-y. Erratum in: Genet Sel Evol. 2020 Jun 4;52(1):30. PMID: 28934946; PMCID: PMC5609450.
PTBI_15_W	Local Domestic Pig	Portugal_Bisaro	South Europe	Yang B et al., 2017 Genome-wide SNP data unveils the globalization of domesticated pigs. Genet Sel Evol. 2017 Sep 21;49(1):71. doi: 10.1186/s12711-017-0345-y. Erratum in: Genet Sel Evol. 2020 Jun 4;52(1):30. PMID: 28934946; PMCID: PMC5609451.
SELI_1_W	Local Domestic Pig	Sweden_Linderoth	North Europe	Yang B et al., 2017 Genome-wide SNP data unveils the globalization of domesticated pigs. Genet Sel Evol. 2017 Sep 21;49(1):71. doi: 10.1186/s12711-017-0345-y. Erratum in: Genet Sel Evol. 2020 Jun 4;52(1):30. PMID: 28934946; PMCID: PMC5609452.
SELI_2_W	Local Domestic Pig	Sweden_Linderoth	North Europe	Yang B et al., 2017 Genome-wide SNP data unveils the globalization of domesticated pigs. Genet Sel Evol. 2017 Sep 21;49(1):71. doi: 10.1186/s12711-017-0345-y. Erratum in: Genet Sel Evol. 2020 Jun 4;52(1):30. PMID: 28934946; PMCID: PMC5609453.
SELI_3_W	Local Domestic Pig	Sweden_Linderoth	North Europe	Yang B et al., 2017 Genome-wide SNP data unveils the globalization of domesticated pigs. Genet Sel Evol. 2017 Sep 21;49(1):71. doi: 10.1186/s12711-017-0345-y. Erratum in: Genet Sel Evol. 2020 Jun 4;52(1):30. PMID: 28934946; PMCID: PMC5609454.
SELI_4_W	Local Domestic Pig	Sweden_Linderoth	North Europe	Yang B et al., 2017 Genome-wide SNP data unveils the globalization of domesticated pigs. Genet Sel Evol. 2017 Sep 21;49(1):71. doi: 10.1186/s12711-017-0345-y. Erratum in: Genet Sel Evol. 2020 Jun 4;52(1):30. PMID: 28934946; PMCID: PMC5609455.
SELI_5_W	Local Domestic Pig	Sweden_Linderoth	North Europe	Yang B et al., 2017 Genome-wide SNP data unveils the globalization of domesticated pigs. Genet Sel Evol. 2017 Sep 21;49(1):71. doi: 10.1186/s12711-017-0345-y. Erratum in: Genet Sel Evol. 2020 Jun 4;52(1):30. PMID: 28934946; PMCID: PMC5609456.
SELI_6_W	Local Domestic Pig	Sweden_Linderoth	North Europe	Yang B et al., 2017 Genome-wide SNP data unveils the globalization of domesticated pigs. Genet Sel Evol. 2017 Sep 21;49(1):71. doi: 10.1186/s12711-017-0345-y. Erratum in: Genet Sel Evol. 2020 Jun 4;52(1):30. PMID: 28934946; PMCID: PMC5609457.
SELI_7_W	Local Domestic Pig	Sweden_Linderoth	North Europe	Yang B et al., 2017 Genome-wide SNP data unveils the globalization of domesticated pigs. Genet Sel Evol. 2017 Sep 21;49(1):71. doi: 10.1186/s12711-017-0345-y. Erratum in: Genet Sel Evol. 2020 Jun 4;52(1):30. PMID: 28934946; PMCID: PMC5609458.
SELI_8_W	Local Domestic Pig	Sweden_Linderoth	North Europe	Yang B et al., 2017 Genome-wide SNP data unveils the globalization of domesticated pigs. Genet Sel Evol. 2017 Sep 21;49(1):71. doi: 10.1186/s12711-017-0345-y. Erratum in: Genet Sel Evol. 2020 Jun 4;52(1):30. PMID: 28934946; PMCID: PMC5609459.
SELI_9_W	Local Domestic Pig	Sweden_Linderoth	North Europe	Yang B et al., 2017 Genome-wide SNP data unveils the globalization of domesticated pigs. Genet Sel Evol. 2017 Sep 21;49(1):71. doi: 10.1186/s12711-017-0345-y. Erratum in: Genet Sel Evol. 2020 Jun 4;52(1):30. PMID: 28934946; PMCID: PMC5609460.
SELI_10_W	Local Domestic Pig	Sweden_Linderoth	North Europe	Yang B et al., 2017 Genome-wide SNP data unveils the globalization of domesticated pigs. Genet Sel Evol. 2017 Sep 21;49(1):71. doi: 10.1186/s12711-017-0345-y. Erratum in: Genet Sel Evol. 2020 Jun 4;52(1):30. PMID: 28934946; PMCID: PMC5609461.
SELI_11_W	Local Domestic Pig	Sweden_Linderoth	North Europe	Yang B et al., 2017 Genome-wide SNP data unveils the globalization of domesticated pigs. Genet Sel Evol. 2017 Sep 21;49(1):71. doi: 10.1186/s12711-017-0345-y. Erratum in: Genet Sel Evol. 2020 Jun 4;52(1):30. PMID: 28934946; PMCID: PMC5609462.
SELI_12_W	Local Domestic Pig	Sweden_Linderoth	North Europe	Yang B et al., 2017 Genome-wide SNP data unveils the globalization of domesticated pigs. Genet Sel Evol. 2017 Sep 21;49(1):71. doi: 10.1186/s12711-017-0345-y. Erratum in: Genet Sel Evol. 2020 Jun 4;52(1):30. PMID: 28934946; PMCID: PMC5609463.
SELI_13_W	Local Domestic Pig	Sweden_Linderoth	North Europe	Yang B et al., 2017 Genome-wide SNP data unveils the globalization of domesticated pigs. Genet Sel Evol. 2017 Sep 21;49(1):71. doi: 10.1186/s12711-017-0345-y. Erratum in: Genet Sel Evol. 2020 Jun 4;52(1):30. PMID: 28934946; PMCID: PMC5609464.
SELI_14_W	Local Domestic Pig	Sweden_Linderoth	North Europe	Yang B et al., 2017 Genome-wide SNP data unveils the globalization of domesticated pigs. Genet Sel Evol. 2017 Sep 21;49(1):71. doi: 10.1186/s12711-017-0345-y. Erratum in: Genet Sel Evol. 2020 Jun 4;52(1):30. PMID: 28934946; PMCID: PMC5609465.
SELI_15_W	Local Domestic Pig	Sweden_Linderoth	North Europe	Yang B et al., 2017 Genome-wide SNP data unveils the globalization of domesticated pigs. Genet Sel Evol. 2017 Sep 21;49(1):71. doi: 10.1186/s12711-017-0345-y. Erratum in: Genet Sel Evol. 2020 Jun 4;52(1):30. PMID: 28934946; PMCID: PMC5609466.
ITNS_1_W	Local Domestic Pig	Italy_Nera_Siciliana	South Europe	Yang B et al., 2017 Genome-wide SNP data unveils the globalization of domesticated pigs. Genet Sel Evol. 2017 Sep 21;49(1):71. doi: 10.1186/s12711-017-0345-y. Erratum in: Genet Sel Evol. 2020 Jun 4;52(1):30. PMID: 28934946; PMCID: PMC5609467.
ITNS_2_W	Local Domestic Pig	Italy_Nera_Siciliana	South Europe	Yang B et al., 2017 Genome-wide SNP data unveils the globalization of domesticated pigs. Genet Sel Evol. 2017 Sep 21;49(1):71. doi: 10.1186/s12711-017-0345-y. Erratum in: Genet Sel Evol. 2020 Jun 4;52(1):30. PMID: 28934946; PMCID: PMC5609468.
ITNS_3_W	Local Domestic Pig	Italy_Nera_Siciliana	South Europe	Yang B et al., 2017 Genome-wide SNP data unveils the globalization of domesticated pigs. Genet Sel Evol. 2017 Sep 21;49(1):71. doi: 10.1186/s12711-017-0345-y. Erratum in: Genet Sel Evol. 2020 Jun 4;52(1):30. PMID: 28934946; PMCID: PMC5609469.
ITNS_4_W	Local Domestic Pig	Italy_Nera_Siciliana	South Europe	Yang B et al., 2017 Genome-wide SNP data unveils the globalization of domesticated pigs. Genet Sel Evol. 2017 Sep 21;49(1):71. doi: 10.1186/s12711-017-0345-y. Erratum in: Genet Sel Evol. 2020 Jun 4;52(1):30. PMID: 28934946; PMCID: PMC5609470.
ITNS_5_W	Local Domestic Pig	Italy_Nera_Siciliana	South Europe	Yang B et al., 2017 Genome-wide SNP data unveils the globalization of domesticated pigs. Genet Sel Evol. 2017 Sep 21;49(1):71. doi: 10.1186/s12711-017-0345-y. Erratum in: Genet Sel Evol. 2020 Jun 4;52(1):30. PMID: 28934946; PMCID: PMC5609471.
ITNS_6_W	Local Domestic Pig	Italy_Nera_Siciliana	South Europe	Yang B et al., 2017 Genome-wide SNP data unveils the globalization of domesticated pigs. Genet Sel Evol. 2017 Sep 21;49(1):71. doi: 10.1186/s12711-017-0345-y. Erratum in: Genet Sel Evol. 2020 Jun 4;52(1):30. PMID: 28934946; PMCID: PMC5609472.
ITNS_7_W	Local Domestic Pig	Italy_Nera_Siciliana	South Europe	Yang B et al., 2017 Genome-wide SNP data unveils the globalization of domesticated pigs. Genet Sel Evol. 2017 Sep 21;49(1):71. doi: 10.1186/s12711-017-0345-y. Erratum in: Genet Sel Evol. 2020 Jun 4;52(1):30. PMID: 28934946; PMCID: PMC5609473.
ITNS_8_W	Local Domestic Pig	Italy_Nera_Siciliana	South Europe	Yang B et al., 2017 Genome-wide SNP data unveils the globalization of domesticated pigs. Genet Sel Evol. 2017 Sep 21;49(1):71. doi: 10.1186/s12711-017-0345-y. Erratum in: Genet Sel Evol. 2020 Jun 4;52(1):30. PMID: 28934946; PMCID: PMC5609474.
ITNS_9_W	Local Domestic Pig	Italy_Nera_Siciliana	South Europe	Yang B et al., 2017 Genome-wide SNP data unveils the globalization of domesticated pigs. Genet Sel Evol. 2017 Sep 21;49(1):71. doi: 10.1186/s12711-017-0345-y. Erratum in: Genet Sel Evol. 2020 Jun 4;52(1):30. PMID: 28934946; PMCID: PMC5609475.
ITNS_10_W	Local Domestic Pig	Italy_Nera_Siciliana	South Europe	Yang B et al., 2017 Genome-wide SNP data unveils the globalization of domesticated pigs. Genet Sel Evol. 2017 Sep 21;49(1):71. doi: 10.1186/s12711-017-0345-y. Erratum in: Genet Sel Evol. 2020 Jun 4;52(1):30. PMID: 28934946; PMCID: PMC5609476.
ITNS_11_W	Local Domestic Pig	Italy_Nera_Siciliana	South Europe	Yang B et al., 2017 Genome-wide SNP data unveils the globalization of domesticated pigs. Genet Sel Evol. 2017 Sep 21;49(1):71. doi: 10.1186/s12711-017-0345-y. Erratum in: Genet Sel Evol. 2020 Jun 4;52(1):30. PMID: 28934946; PMCID: PMC5609477.
ITNS_12_W	Local Domestic Pig	Italy_Nera_Siciliana	South Europe	Yang B et al., 2017 Genome-wide SNP data unveils the globalization of domesticated pigs. Genet Sel Evol. 2017 Sep 21;49(1):71. doi: 10.1186/s12711-017-0345-y. Erratum in: Genet Sel Evol. 2020 Jun 4;52(1):30. PMID: 28934946; PMCID: PMC5609478.
ITNS_13_W	Local Domestic Pig	Italy_Nera_Siciliana	South Europe	Yang B et al., 2017 Genome-wide SNP data unveils the globalization of domesticated pigs. Genet Sel Evol. 2017 Sep 21;49(1):71. doi: 10.1186/s12711-017-0345-y. Erratum in: Genet Sel Evol. 2020 Jun 4;52(1):30. PMID: 28934946; PMCID: PMC5609479.
ITNS_14_W	Local Domestic Pig	Italy_Nera_Siciliana	South Europe	Yang B et al., 2017 Genome-wide SNP data unveils the globalization of domesticated pigs. Genet Sel Evol. 2017 Sep 21;49(1):71. doi: 10.1186/s12711-017-0345-y. Erratum in: Genet Sel Evol. 2020 Jun 4;52(1):30. PMID: 28934946; PMCID: PMC5609480.
ITNS_15_W	Local Domestic Pig	Italy_Nera_Siciliana	South Europe	Yang B et al., 2017 Genome-wide SNP data unveils the globalization of domesticated pigs. Genet Sel Evol. 2017 Sep 21;49(1):71. doi: 10.1186/s12711-017-0345-y. Erratum in: Genet Sel Evol. 2020 Jun 4;52(1):30. PMID: 28934946; PMCID: PMC5609481.
TRPR_1_W	Local Domestic Pig	Czech_Prestice	Middle Europe	Yang B et al., 2017 Genome-wide SNP data unveils the globalization of domesticated pigs. Genet Sel Evol. 2017 Sep 21;49(1):71. doi: 10.1186/s12711-017-0345-y. Erratum in: Genet Sel Evol. 2020 Jun 4;52(1):30. PMID: 28934946; PMCID: PMC5609482.
TRPR_2_W	Local Domestic Pig	Czech_Prestice	Middle Europe	Yang B et al., 2017 Genome-wide SNP data unveils the globalization of domesticated pigs. Genet Sel Evol. 2017 Sep 21;49(1):71. doi: 10.1186/s12711-017-0345-y. Erratum in: Genet Sel Evol. 2020 Jun 4;52(1):30. PMID: 28934946; PMCID: PMC5609483.
TRPR_3_W	Local Domestic Pig	Czech_Prestice	Middle Europe	Yang B et al., 2017 Genome-wide SNP data unveils the globalization of domesticated pigs. Genet Sel Evol. 2017 Sep 21;49(1):71. doi: 10.1186/s12711-017-0345-y. Erratum in: Genet Sel Evol. 2020 Jun 4;52(1):30. PMID: 28934946; PMCID: PMC5609484.
TRPR_4_W	Local Domestic Pig	Czech_Prestice	Middle Europe	Yang B et al., 2017 Genome-wide SNP data unveils the globalization of domesticated pigs. Genet Sel Evol. 2017 Sep 21;49(1):71. doi: 10.1186/s12711-017-0345-y. Erratum in: Genet Sel Evol. 2020 Jun 4;52(1):30. PMID: 28934946; PMCID: PMC5609485.
TRPR_5_W	Local Domestic Pig	Czech_Prestice	Middle Europe	Yang B et al., 2017 Genome-wide SNP data unveils the globalization of domesticated pigs. Genet Sel Evol. 2017 Sep 21;49(1):71. doi: 10.1186/s12711-017-0345-y. Erratum in: Genet Sel Evol. 2020 Jun 4;52(1):30. PMID: 28934946; PMCID: PMC5609486.
TRPR_6_W	Local Domestic Pig	Czech_Prestice	Middle Europe	Yang B et al., 2017 Genome-wide SNP data unveils the globalization of domesticated pigs. Genet Sel Evol. 2017 Sep 21;49(1):71. doi: 10.1186/s12711-017-0345-y. Erratum in: Genet Sel Evol. 2020 Jun 4;52(1):30. PMID: 28934946; PMCID: PMC5609487.
TRPR_7_W	Local Domestic Pig	Czech_Prestice	Middle Europe	Yang B et al., 2017 Genome-wide SNP data unveils the globalization of domesticated pigs. Genet Sel Evol. 2017 Sep 21;49(1):71. doi: 10.1186/s12711-017-0345-y. Erratum in: Genet Sel Evol. 2020 Jun 4;52(1):30. PMID: 28934946; PMCID: PMC5609488.
TRPR_8_W	Local Domestic Pig	Czech_Prestice	Middle Europe	Yang B et al., 2017 Genome-wide SNP data unveils the globalization of domesticated pigs. Genet Sel Evol. 2017 Sep 21;49(1):71. doi: 10.1186/s12711-017-0345-y. Erratum in: Genet Sel Evol. 2020 Jun 4;52(1):30. PMID: 28934946; PMCID: PMC5609489.
TRPR_9_W	Local Domestic Pig	Czech_Prestice	Middle Europe	Yang B et al., 2017 Genome-wide SNP data unveils the globalization of domesticated pigs. Genet Sel Evol. 2017 Sep 21;49(1):71. doi: 10.1186/s12711-017-0345-y. Erratum in: Genet Sel Evol. 2020 Jun 4;52(1):30. PMID: 28934946; PMCID: PMC5609490.
TRPR_10_W	Local Domestic Pig	Czech_Prestice	Middle Europe	Yang B et al., 2017 Genome-wide SNP data unveils the globalization of domesticated pigs. Genet Sel Evol. 2017 Sep 21;49(1):71. doi: 10.1186/s12711-017-0345-y. Erratum in: Genet Sel Evol. 2020 Jun 4;52(1):30. PMID: 28934946; PMCID: PMC5609491.
TRPR_11_W	Local Domestic Pig	Czech_Prestice	Middle Europe	Yang B et al., 2017 Genome-wide SNP data unveils the globalization of domesticated pigs. Genet Sel Evol. 2017 Sep 21;49(1):71. doi: 10.1186/s12711-017-0345-y. Erratum in: Genet Sel Evol. 2020 Jun 4;52(1):30. PMID: 28934946; PMCID: PMC5609492.
TRPR_12_W	Local Domestic Pig	Czech_Prestice	Middle Europe	Yang B et al., 2017 Genome-wide SNP data unveils the globalization of domesticated pigs. Genet Sel Evol. 2017 Sep 21;49(1):71. doi: 10.1186/s12711-017-0345-y. Erratum in: Genet Sel Evol. 2020 Jun 4;52(1):30. PMID: 28934946; PMCID: PMC5609493.
TRPR_13_W	Local Domestic Pig	Czech_Prestice	Middle Europe	Yang B et al., 2017 Genome-wide SNP data unveils the globalization of domesticated pigs. Genet Sel Evol. 2017 Sep 21;49(1):71. doi: 10.1186/s12711-017-0345-y. Erratum in: Genet Sel Evol. 2020 Jun 4;52(1):30. PMID: 28934946; PMCID: PMC5609494.
TRPR_14_W	Local Domestic Pig	Czech_Prestice	Middle Europe	Yang B et al., 2017 Genome-wide SNP data unveils the globalization of domesticated pigs. Genet Sel Evol. 2017 Sep 21;49(1):71. doi: 10.1186/s12711-017-0345-y. Erratum in: Genet Sel Evol. 2020 Jun 4;52(1):30. PMID: 28934946; PMCID: PMC5609495.
TRPR_15_W	Local Domestic Pig	Czech_Prestice	Middle Europe	Yang B et al., 2017 Genome-wide SNP data unveils the globalization of domesticated pigs. Genet Sel Evol. 2017 Sep 21;49(1):71. doi: 10.1186/s12711-017-0345-y. Erratum in: Genet Sel Evol. 2020 Jun 4;52(1):30. PMID: 28934946; PMCID: PMC5609496.
ESCM_1_W	Local Domestic Pig	Spain_Chato_Murciano	South Europe	Yang B et al., 2017 Genome-wide SNP data unveils the globalization of domesticated pigs. Genet Sel Evol. 2017 Sep 21;49(1):71. doi: 10.1186/s12711-017-0345-y. Erratum in: Genet Sel Evol. 2020 Jun 4;52(1):30. PMID: 28934946; PMCID: PMC5609497.
ESCM_2_W	Local Domestic Pig	Spain_Chato_Murciano	South Europe	Yang B et al., 2017 Genome-wide SNP data unveils the globalization of domesticated pigs. Genet Sel Evol. 2017 Sep 21;49(1):71. doi: 10.1186/s12711-017-0345-y. Erratum in: Genet Sel Evol. 2020 Jun 4;52(1):30. PMID: 28934946; PMCID: PMC5609498.
ESCM_3_W	Local Domestic Pig	Spain_Chato_Murciano	South Europe	Yang B et al., 2017 Genome-wide SNP data unveils the globalization of domesticated pigs. Genet Sel Evol. 2017 Sep 21;49(1):71. doi: 10.1186/s12711-017-0345-y. Erratum in: Genet Sel Evol. 2020 Jun 4;52(1):30. PMID: 28934946; PMCID: PMC5609499.
ESCM_5_W	Local Domestic Pig	Spain_Chato_Murciano	South Europe	Yang B et al., 2017 Genome-wide SNP data unveils the globalization of domesticated pigs. Genet Sel Evol. 2017 Sep 21;49(1):71. doi: 10.1186/s12711-017-0345-y. Erratum in: Genet Sel Evol. 2020 Jun 4;52(1):30. PMID: 28934946; PMCID: PMC5609500.
ESCM_6_W	Local Domestic Pig	Spain_Chato_Murciano	South Europe	Yang B et al., 2017 Genome-wide SNP data unveils the globalization of domesticated pigs. Genet Sel Evol. 2017 Sep 21;49(1):71. doi: 10.1186/s12711-017-0345-y. Erratum in: Genet Sel Evol. 2020 Jun 4;52(1):30. PMID: 28934946; PMCID: PMC5609501.
ESCM_9_W	Local Domestic Pig	Spain_Chato_Murciano	South Europe	Yang B et al., 2017 Genome-wide SNP data unveils the globalization of domesticated pigs. Genet Sel Evol. 2017 Sep 21;49(1):71. doi: 10.1186/s12711-017-0345-y. Erratum in: Genet Sel Evol. 2020 Jun 4;52(1):30. PMID: 28934946; PMCID: PMC5609502.
ESCM_11_W	Local Domestic Pig	Spain_Chato_Murciano	South Europe	Yang B et al., 2017 Genome-wide SNP data unveils the globalization of domesticated pigs. Genet Sel Evol. 2017 Sep 21;49(1):71. doi: 10.1186/s12711-017-0345-y. Erratum in: Genet Sel Evol. 2020 Jun 4;52(1):30. PMID: 28934946; PMCID: PMC5609503.
ESCM_12_W	Local Domestic Pig	Spain_Chato_Murciano	South Europe	Yang B et al., 2017 Genome-wide SNP data unveils the globalization of domesticated pigs. Genet Sel Evol. 2017 Sep 21;49(1):71. doi: 10.1186/s12711-017-0345-y. Erratum in: Genet Sel Evol. 2020 Jun 4;52(1):30. PMID: 28934946; PMCID: PMC5609504.
ESCM_13_W	Local Domestic Pig	Spain_Chato_Murciano	South Europe	Yang B et al., 2017 Genome-wide SNP data unveils the globalization of domesticated pigs. Genet Sel Evol. 2017 Sep 21;49(1):71. doi: 10.1186/s12711-017-0345-y. Erratum in: Genet Sel Evol. 2020 Jun 4;52(1):30. PMID: 28934946; PMCID: PMC5609505.
ESCM_14_W	Local Domestic Pig	Spain_Chato_Murciano	South Europe	Yang B et al., 2017 Genome-wide SNP data unveils the globalization of domesticated pigs. Genet Sel Evol. 2017 Sep 21;49(1):71. doi: 10.1186/s12711-017-0345-y. Erratum in: Genet Sel Evol. 2020 Jun 4;52(1):30. PMID: 28934946; PMCID: PMC5609506.
ESCM_15_W	Local Domestic Pig	Spain_Chato_Murciano	South Europe	Yang B et al., 2017 Genome-wide SNP data unveils the globalization of domesticated pigs. Genet Sel Evol. 2017 Sep 21;49(1):71. doi: 10.1186/s12711-017-0345-y. Erratum in: Genet Sel Evol. 2020 Jun 4;52(1):30. PMID: 28934946; PMCID: PMC5609507.
ESCM_16_W	Local Domestic Pig	Spain_Chato_Murciano	South Europe	Yang B et al., 2017 Genome-wide SNP data unveils the globalization of domesticated pigs. Genet Sel Evol. 2017 Sep 21;49(1):71. doi: 10.1186/s12711-017-0345-y. Erratum in: Genet Sel Evol. 2020 Jun 4;52(1):30. PMID: 28934946; PMCID: PMC5609508.
UKBK_1_W	Local Domestic Pig	UK_Berkshire local domestic pig	West Europe	Yang B et al., 2017 Genome-wide SNP data unveils the globalization of domesticated pigs. Genet Sel Evol. 2017 Sep 21;49(1):71. doi: 10.1186/s12711-017-0345-y. Erratum in: Genet Sel Evol. 2020 Jun 4;52(1):30. PMID: 28934946; PMCID: PMC5609509.
UKBK_2_W	Local Domestic Pig	UK_Berkshire local domestic pig	West Europe	Yang B et al., 2017 Genome-wide SNP data unveils the globalization of domesticated pigs. Genet Sel Evol. 2017 Sep 21;49(1):71. doi: 10.1186/s12711-017-0345-y. Erratum in: Genet Sel Evol. 2020 Jun 4;52(1):30. PMID: 28934946; PMCID: PMC5609510.
UKBK_3_W	Local Domestic Pig	UK_Berkshire local domestic pig	West Europe	Yang B et al., 2017 Genome-wide SNP data unveils the globalization of domesticated pigs. Genet Sel Evol. 2017 Sep 21;49(1):71. doi: 10.1186/s12711-017-0345-y. Erratum in: Genet Sel Evol. 2020 Jun 4;52(1):30. PMID: 28934946; PMCID: PMC5609511.
UKBK_4_W	Local Domestic Pig	UK_Berkshire local domestic pig	West Europe	Yang B et al., 2017 Genome-wide SNP data unveils the globalization of domesticated pigs. Genet Sel Evol. 2017 Sep 21;49(1):71. doi: 10.1186/s12711-017-0345-y. Erratum in: Genet Sel Evol. 2020 Jun 4;52(1):30. PMID: 28934946; PMCID: PMC5609512.
UKBK_6_W	Local Domestic Pig	UK_Berkshire local domestic pig	West Europe	Yang B et al., 2017 Genome-wide SNP data unveils the globalization of domesticated pigs. Genet Sel Evol. 2017 Sep 21;49(1):71. doi: 10.1186/s12711-017-0345-y. Erratum in: Genet Sel Evol. 2020 Jun 4;52(1):30. PMID: 28934946; PMCID: PMC5609513.
UKBK_7_W	Local Domestic Pig	UK_Berkshire local domestic pig	West Europe	Yang B et al., 2017 Genome-wide SNP data unveils the globalization of domesticated pigs. Genet Sel Evol. 2017 Sep 21;49(1):71. doi: 10.1186/s12711-017-0345-y. Erratum in: Genet Sel Evol. 2020 Jun 4;52(1):30. PMID: 28934946; PMCID: PMC5609514.
UKBK_8_W	Local Domestic Pig	UK_Berkshire local domestic pig	West Europe	Yang B et al., 2017 Genome-wide SNP data unveils the globalization of domesticated pigs. Genet Sel Evol. 2017 Sep 21;49(1):71. doi: 10.1186/s12711-017-0345-y. Erratum in: Genet Sel Evol. 2020 Jun 4;52(1):30. PMID: 28934946; PMCID: PMC5609515.
UKBK_9_W	Local Domestic Pig	UK_Berkshire local domestic pig	West Europe	Yang B et al., 2017 Genome-wide SNP data unveils the globalization of domesticated pigs. Genet Sel Evol. 2017 Sep 21;49(1):71. doi: 10.1186/s12711-017-0345-y. Erratum in: Genet Sel Evol. 2020 Jun 4;52(1):30. PMID: 28934946; PMCID: PMC5609516.
UKBK_11_W	Local Domestic Pig	UK_Berkshire local domestic pig	West Europe	Yang B et al., 2017 Genome-wide SNP data unveils the globalization of domesticated pigs. Genet Sel Evol. 2017 Sep 21;49(1):71. doi: 10.1186/s12711-017-0345-y. Erratum in: Genet Sel Evol. 2020 Jun 4;52(1):30. PMID: 28934946; PMCID: PMC5609517.
UKBK_12_W	Local Domestic Pig	UK_Berkshire local domestic pig	West Europe	Yang B et al., 2017 Genome-wide SNP data unveils the globalization of domesticated pigs. Genet Sel Evol. 2017 Sep 21;49(1):71. doi: 10.1186/s12711-017-0345-y. Erratum in: Genet Sel Evol. 2020 Jun 4;52(1):30. PMID: 28934946; PMCID: PMC5609518.
UKBK_13_W	Local Domestic Pig	UK_Berkshire local domestic pig	West Europe	Yang B et al., 2017 Genome-wide SNP data unveils the globalization of domesticated pigs. Genet Sel Evol. 2017 Sep 21;49(1):71. doi: 10.1186/s12711-017-0345-y. Erratum in: Genet Sel Evol. 2020 Jun 4;52(1):30. PMID: 28934946; PMCID: PMC5609519.
UKBK_14_W	Local Domestic Pig	UK_Berkshire local domestic pig	West Europe	Yang B et al., 2017 Genome-wide SNP data unveils the globalization of domesticated pigs. Genet Sel Evol. 2017 Sep 21;49(1):71. doi: 10.1186/s12711-017-0345-y. Erratum in: Genet Sel Evol. 2020 Jun 4;52(1):30. PMID: 28934946; PMCID: PMC5609520.
UKBK_15_W	Local Domestic Pig	UK_Berkshire local domestic pig	West Europe	Yang B et al., 2017 Genome-wide SNP data unveils the globalization of domesticated pigs. Genet Sel Evol. 2017 Sep 21;49(1):71. doi: 10.1186/s12711-017-0345-y. Erratum in: Genet Sel Evol. 2020 Jun 4;52(1):30. PMID: 28934946; PMCID: PMC5609521.
UKBK_19_W	Local Domestic Pig	UK_Berkshire local domestic pig	West Europe	Yang B et al., 2017 Genome-wide SNP data unveils the globalization of domesticated pigs. Genet Sel Evol. 2017 Sep 21;49(1):71. doi: 10.1186/s12711-017-0345-y. Erratum in: Genet Sel Evol. 2020 Jun 4;52(1):30. PMID: 28934946; PMCID: PMC5609522.
UKBK_20_W	Local Domestic Pig	UK_Berkshire local domestic pig	West Europe	Yang B et al., 2017 Genome-wide SNP data unveils the globalization of domesticated pigs. Genet Sel Evol. 2017 Sep 21;49(1):71. doi: 10.1186/s12711-017-0345-y. Erratum in: Genet Sel Evol. 2020 Jun 4;52(1):30. PMID: 28934946; PMCID: PMC5609523.
UKBK_21_W	Local Domestic Pig	UK_Berkshire local domestic pig	West Europe	Yang B et al., 2017 Genome-wide SNP data unveils the globalization of domesticated pigs. Genet Sel Evol. 2017 Sep 21;49(1):71. doi: 10.1186/s12711-017-0345-y. Erratum in: Genet Sel Evol. 2020 Jun 4;52(1):30. PMID: 28934946; PMCID: PMC5609524.
UKBK_22_W	Local Domestic Pig	UK_Berkshire local domestic pig	West Europe	Yang B et al., 2017 Genome-wide SNP data unveils the globalization of domesticated pigs. Genet Sel Evol. 2017 Sep 21;49(1):71. doi: 10.1186/s12711-017-0345-y. Erratum in: Genet Sel Evol. 2020 Jun 4;52(1):30. PMID: 28934946; PMCID: PMC5609525.
UKBK_25_W	Local Domestic Pig	UK_Berkshire local domestic pig	West Europe	Yang B et al., 2017 Genome-wide SNP data unveils the globalization of domesticated pigs. Genet Sel Evol. 2017 Sep 21;49(1):71. doi: 10.1186/s12711-017-0345-y. Erratum in: Genet Sel Evol. 2020 Jun 4;52(1):30. PMID: 28934946; PMCID: PMC5609526.
UKBK_26_W	Local Domestic Pig	UK_Berkshire local domestic pig	West Europe	Yang B et al., 2017 Genome-wide SNP data unveils the globalization of domesticated pigs. Genet Sel Evol. 2017 Sep 21;49(1):71. doi: 10.1186/s12711-017-0345-y. Erratum in: Genet Sel Evol. 2020 Jun 4;52(1):30. PMID: 28934946; PMCID: PMC5609527.
UKBK_27_W	Local Domestic Pig	UK_Berkshire local domestic pig	West Europe	Yang B et al., 2017 Genome-wide SNP data unveils the globalization of domesticated pigs. Genet Sel Evol. 2017 Sep 21;49(1):71. doi: 10.1186/s12711-017-0345-y. Erratum in: Genet Sel Evol. 2020 Jun 4;52(1):30. PMID: 28934946; PMCID: PMC5609528.
UKBS_10_W	Local Domestic Pig	UK_British_Saddleback	West Europe	Yang B et al., 2017 Genome-wide SNP data unveils the globalization of domesticated pigs. Genet Sel Evol. 2017 Sep 21;49(1):71. doi: 10.1186/s12711-017-0345-y. Erratum in: Genet Sel Evol. 2020 Jun 4;52(1):30. PMID: 28934946; PMCID: PMC5609529.
UKBS_11_W	Local Domestic Pig	UK_British_Saddleback	West Europe	Yang B et al., 2017 Genome-wide SNP data unveils the globalization of domesticated pigs. Genet Sel Evol. 2017 Sep 21;49(1):71. doi: 10.1186/s12711-017-0345-y. Erratum in: Genet Sel Evol. 2020 Jun 4;52(1):30. PMID: 28934946; PMCID: PMC5609530.
UKBS_12_W	Local Domestic Pig	UK_British_Saddleback	West Europe	Yang B et al., 2017 Genome-wide SNP data unveils the globalization of domesticated pigs. Genet Sel Evol. 2017 Sep 21;49(1):71. doi: 10.1186/s12711-017-0345-y. Erratum in: Genet Sel Evol. 2020 Jun 4;52(1):30. PMID: 28934946; PMCID: PMC5609531.
UKBS_13_W	Local Domestic Pig	UK_British_Saddleback	West Europe	Yang B et al., 2017 Genome-wide SNP data unveils the globalization of domesticated pigs. Genet Sel Evol. 2017 Sep 21;49(1):71. doi: 10.1186/s12711-017-0345-y. Erratum in: Genet Sel Evol. 2020 Jun 4;52(1):30. PMID: 28934946; PMCID: PMC5609532.
UKBS_14_W	Local Domestic Pig	UK_British_Saddleback	West Europe	Yang B et al., 2017 Genome-wide SNP data unveils the globalization of domesticated pigs. Genet Sel Evol. 2017 Sep 21;49(1):71. doi: 10.1186/s12711-017-0345-y. Erratum in: Genet Sel Evol. 2020 Jun 4;52(1):30. PMID: 28934946; PMCID: PMC5609533.
UKBS_15_W	Local Domestic Pig	UK_British_Saddleback	West Europe	Yang B et al., 2017 Genome-wide SNP data unveils the globalization of domesticated pigs. Genet Sel Evol. 2017 Sep 21;49(1):71. doi: 10.1186/s12711-017-0345-y. Erratum in: Genet Sel Evol. 2020 Jun 4;52(1):30. PMID: 28934946; PMCID: PMC5609534.
UKBS_16_W	Local Domestic Pig	UK_British_Saddleback	West Europe	Yang B et al., 2017 Genome-wide SNP data unveils the globalization of domesticated pigs. Genet Sel Evol. 2017 Sep 21;49(1):71. doi: 10.1186/s12711-017-0345-y. Erratum in: Genet Sel Evol. 2020 Jun 4;52(1):30. PMID: 28934946; PMCID: PMC5609535.
UKBS_17_W	Local Domestic Pig	UK_British_Saddleback	West Europe	Yang B et al., 2017 Genome-wide SNP data unveils the globalization of domesticated pigs. Genet Sel Evol. 2017 Sep 21;49(1):71. doi: 10.1186/s12711-017-0345-y. Erratum in: Genet Sel Evol. 2020 Jun 4;52(1):30. PMID: 28934946; PMCID: PMC5609536.
UKBS_18_W	Local Domestic Pig	UK_British_Saddleback	West Europe	Yang B et al., 2017 Genome-wide SNP data unveils the globalization of domesticated pigs. Genet Sel Evol. 2017 Sep 21;49(1):71. doi: 10.1186/s12711-017-0345-y. Erratum in: Genet Sel Evol. 2020 Jun 4;52(1):30. PMID: 28934946; PMCID: PMC5609537.
UKBS_19_W	Local Domestic Pig	UK_British_Saddleback	West Europe	Yang B et al., 2017 Genome-wide SNP data unveils the globalization of domesticated pigs. Genet Sel Evol. 2017 Sep 21;49(1):71. doi: 10.1186/s12711-017-0345-y. Erratum in: Genet Sel Evol. 2020 Jun 4;52(1):30. PMID: 28934946; PMCID: PMC5609538.
UKBS_20_W	Local Domestic Pig	UK_British_Saddleback	West Europe	Yang B et al., 2017 Genome-wide SNP data unveils the globalization of domesticated pigs. Genet Sel Evol. 2017 Sep 21;49(1):71. doi: 10.1186/s12711-017-0345-y. Erratum in: Genet Sel Evol. 2020 Jun 4;52(1):30. PMID: 28934946; PMCID: PMC5609539.
UKBS_21_W	Local Domestic Pig	UK_British_Saddleback	West Europe	Yang B et al., 2017 Genome-wide SNP data unveils the globalization of domesticated pigs. Genet Sel Evol. 2017 Sep 21;49(1):71. doi: 10.1186/s12711-017-0345-y. Erratum in: Genet Sel Evol. 2020 Jun 4;52(1):30. PMID: 28934946; PMCID: PMC5609540.
UKBS_22_W	Local Domestic Pig	UK_British_Saddleback	West Europe	Yang B et al., 2017 Genome-wide SNP data unveils the globalization of domesticated pigs. Genet Sel Evol. 2017 Sep 21;49(1):71. doi: 10.1186/s12711-017-0345-y. Erratum in: Genet Sel Evol. 2020 Jun 4;52(1):30. PMID: 28934946; PMCID: PMC5609541.
UKBS_23_W	Local Domestic Pig	UK_British_Saddleback	West Europe	Yang B et al., 2017 Genome-wide SNP data unveils the globalization of domesticated pigs. Genet Sel Evol. 2017 Sep 21;49(1):71. doi: 10.1186/s12711-017-0345-y. Erratum in: Genet Sel Evol. 2020 Jun 4;52(1):30. PMID: 28934946; PMCID: PMC5609542.
UKBS_24_W	Local Domestic Pig	UK_British_Saddleback	West Europe	Yang B et al., 2017 Genome-wide SNP data unveils the globalization of domesticated pigs. Genet Sel Evol. 2017 Sep 21;49(1):71. doi: 10.1186/s12711-017-0345-y. Erratum in: Genet Sel Evol. 2020 Jun 4;52(1):30. PMID: 28934946; PMCID: PMC5609543.
UKBS_25_W	Local Domestic Pig	UK_British_Saddleback	West Europe	Yang B et al., 2017 Genome-wide SNP data unveils the globalization of domesticated pigs. Genet Sel Evol. 2017 Sep 21;49(1):71. doi: 10.1186/s12711-017-0345-y. Erratum in: Genet Sel Evol. 2020 Jun 4;52(1):30. PMID: 28934946; PMCID: PMC5609544.
UKBS_26_W	Local Domestic Pig	UK_British_Saddleback	West Europe	Yang B et al., 2017 Genome-wide SNP data unveils the globalization of domesticated pigs. Genet Sel Evol. 2017 Sep 21;49(1):71. doi: 10.1186/s12711-017-0345-y. Erratum in: Genet Sel Evol. 2020 Jun 4;52(1):30. PMID: 28934946; PMCID: PMC5609545.
UKBS_27_W	Local Domestic Pig	UK_British_Saddleback	West Europe	Yang B et al., 2017 Genome-wide SNP data unveils the globalization of domesticated pigs. Genet Sel Evol. 2017 Sep 21;49(1):71. doi: 10.1186/s12711-017-0345-y. Erratum in: Genet Sel Evol. 2020 Jun 4;52(1):30. PMID: 28934946; PMCID: PMC5609546.
UKBS_28_W	Local Domestic Pig	UK_British_Saddleback	West Europe	Yang B et al., 2017 Genome-wide SNP data unveils the globalization of domesticated pigs. Genet Sel Evol. 2017 Sep 21;49(1):71. doi: 10.1186/s12711-017-0345-y. Erratum in: Genet Sel Evol. 2020 Jun 4;52(1):30. PMID: 28934946; PMCID: PMC5609547.
UKBS_29_W	Local Domestic Pig	UK_British_Saddleback	West Europe	Yang B et al., 2017 Genome-wide SNP data unveils the globalization of domesticated pigs. Genet Sel Evol. 2017 Sep 21;49(1):71. doi: 10.1186/s12711-017-0345-y. Erratum in: Genet Sel Evol. 2020 Jun 4;52(1):30. PMID: 28934946; PMCID: PMC5609548.
UKHS_23_W	Local Domestic Pig	UK_Hampshire	West Europe	Yang B et al., 2017 Genome-wide SNP data unveils the globalization of domesticated pigs. Genet Sel Evol. 2017 Sep 21;49(1):71. doi: 10.1186/s12711-017-0345-y. Erratum in: Genet Sel Evol. 2020 Jun 4;52(1):30. PMID: 28934946; PMCID: PMC5609549.
UKHS_24_W	Local Domestic Pig	UK_Hampshire	West Europe	Yang B et al., 2017 Genome-wide SNP data unveils the globalization of domesticated pigs. Genet Sel Evol. 2017 Sep 21;49(1):71. doi: 10.1186/s12711-017-0345-y. Erratum in: Genet Sel Evol. 2020 Jun 4;52(1):30. PMID: 28934946; PMCID: PMC5609550.
UKLB_16_W	Local Domestic Pig	UK_Large_Black	West Europe	Yang B et al., 2017 Genome-wide SNP data unveils the globalization of domesticated pigs. Genet Sel Evol. 2017 Sep 21;49(1):71. doi: 10.1186/s12711-017-0345-y. Erratum in: Genet Sel Evol. 2020 Jun 4;52(1):30. PMID: 28934946; PMCID: PMC5609551.
UKLB_17_W	Local Domestic Pig	UK_Large_Black	West Europe	Yang B et al., 2017 Genome-wide SNP data unveils the globalization of domesticated pigs. Genet Sel Evol. 2017 Sep 21;49(1):71. doi: 10.1186/s12711-017-0345-y. Erratum in: Genet Sel Evol. 2020 Jun 4;52(1):30. PMID: 28934946; PMCID: PMC5609552.
UKLB_19_W	Local Domestic Pig	UK_Large_Black	West Europe	Yang B et al., 2017 Genome-wide SNP data unveils the globalization of domesticated pigs. Genet Sel Evol. 2017 Sep 21;49(1):71. doi: 10.1186/s12711-017-0345-y. Erratum in: Genet Sel Evol. 2020 Jun 4;52(1):30. PMID: 28934946; PMCID: PMC5609553.
UKLB_20_W	Local Domestic Pig	UK_Large_Black	West Europe	Yang B et al., 2017 Genome-wide SNP data unveils the globalization of domesticated pigs. Genet Sel Evol. 2017 Sep 21;49(1):71. doi: 10.1186/s12711-017-0345-y. Erratum in: Genet Sel Evol. 2020 Jun 4;52(1):30. PMID: 28934946; PMCID: PMC5609554.
UKLB_21_W	Local Domestic Pig	UK_Large_Black	West Europe	Yang B et al., 2017 Genome-wide SNP data unveils the globalization of domesticated pigs. Genet Sel Evol. 2017 Sep 21;49(1):71. doi: 10.1186/s12711-017-0345-y. Erratum in: Genet Sel Evol. 2020 Jun 4;52(1):30. PMID: 28934946; PMCID: PMC5609555.
UKLB_22_W	Local Domestic Pig	UK_Large_Black	West Europe	Yang B et al., 2017 Genome-wide SNP data unveils the globalization of domesticated pigs. Genet Sel Evol. 2017 Sep 21;49(1):71. doi: 10.1186/s12711-017-0345-y. Erratum in: Genet Sel Evol. 2020 Jun 4;52(1):30. PMID: 28934946; PMCID: PMC5609556.
UKLB_23_W	Local Domestic Pig	UK_Large_Black	West Europe	Yang B et al., 2017 Genome-wide SNP data unveils the globalization of domesticated pigs. Genet Sel Evol. 2017 Sep 21;49(1):71. doi: 10.1186/s12711-017-0345-y. Erratum in: Genet Sel Evol. 2020 Jun 4;52(1):30. PMID: 28934946; PMCID: PMC5609557.
UKLB_24_W	Local Domestic Pig	UK_Large_Black	West Europe	Yang B et al., 2017 Genome-wide SNP data unveils the globalization of domesticated pigs. Genet Sel Evol. 2017 Sep 21;49(1):71. doi: 10.1186/s12711-017-0345-y. Erratum in: Genet Sel Evol. 2020 Jun 4;52(1):30. PMID: 28934946; PMCID: PMC5609558.
UKLB_25_W	Local Domestic Pig	UK_Large_Black	West Europe	Yang B et al., 2017 Genome-wide SNP data unveils the globalization of domesticated pigs. Genet Sel Evol. 2017 Sep 21;49(1):71. doi: 10.1186/s12711-017-0345-y. Erratum in: Genet Sel Evol. 2020 Jun 4;52(1):30. PMID: 28934946; PMCID: PMC5609559.
UKLB_26_W	Local Domestic Pig	UK_Large_Black	West Europe	Yang B et al., 2017 Genome-wide SNP data unveils the globalization of domesticated pigs. Genet Sel Evol. 2017 Sep 21;49(1):71. doi: 10.1186/s12711-017-0345-y. Erratum in: Genet Sel Evol. 2020 Jun 4;52(1):30. PMID: 28934946; PMCID: PMC5609560.
UKLB_27_W	Local Domestic Pig	UK_Large_Black	West Europe	Yang B et al., 2017 Genome-wide SNP data unveils the globalization of domesticated pigs. Genet Sel Evol. 2017 Sep 21;49(1):71. doi: 10.1186/s12711-017-0345-y. Erratum in: Genet Sel Evol. 2020 Jun 4;52(1):30. PMID: 28934946; PMCID: PMC5609561.
UKLB_28_W	Local Domestic Pig	UK_Large_Black	West Europe	Yang B et al., 2017 Genome-wide SNP data unveils the globalization of domesticated pigs. Genet Sel Evol. 2017 Sep 21;49(1):71. doi: 10.1186/s12711-017-0345-y. Erratum in: Genet Sel Evol. 2020 Jun 4;52(1):30. PMID: 28934946; PMCID: PMC5609562.
UKLB_30_W	Local Domestic Pig	UK_Large_Black	West Europe	Yang B et al., 2017 Genome-wide SNP data unveils the globalization of domesticated pigs. Genet Sel Evol. 2017 Sep 21;49(1):71. doi: 10.1186/s12711-017-0345-y. Erratum in: Genet Sel Evol. 2020 Jun 4;52(1):30. PMID: 28934946; PMCID: PMC5609563.
HUMA_21_W	Local Domestic Pig	Hungary_Mangalica	Middle Europe	Yang B et al., 2017 Genome-wide SNP data unveils the globalization of domesticated pigs. Genet Sel Evol. 2017 Sep 21;49(1):71. doi: 10.1186/s12711-017-0345-y. Erratum in: Genet Sel Evol. 2020 Jun 4;52(1):30. PMID: 28934946; PMCID: PMC5609564.
HUMA_25_W	Local Domestic Pig	Hungary_Mangalica	Middle Europe	Yang B et al., 2017 Genome-wide SNP data unveils the globalization of domesticated pigs. Genet Sel Evol. 2017 Sep 21;49(1):71. doi: 10.1186/s12711-017-0345-y. Erratum in: Genet Sel Evol. 2020 Jun 4;52(1):30. PMID: 28934946; PMCID: PMC5609565.
UKTA_26_W	Local Domestic Pig	UK_Tamworth	West Europe	Yang B et al., 2017 Genome-wide SNP data unveils the globalization of domesticated pigs. Genet Sel Evol. 2017 Sep 21;49(1):71. doi: 10.1186/s12711-017-0345-y. Erratum in: Genet Sel Evol. 2020 Jun 4;52(1):30. PMID: 28934946; PMCID: PMC5609566.
UKGO_10_W	Local Domestic Pig	UK_Gloucester_Old_Spot	West Europe	Yang B et al., 2017 Genome-wide SNP data unveils the globalization of domesticated pigs. Genet Sel Evol. 2017 Sep 21;49(1):71. doi: 10.1186/s12711-017-0345-y. Erratum in: Genet Sel Evol. 2020 Jun 4;52(1):30. PMID: 28934946; PMCID: PMC5609567.
UKGO_11_W	Local Domestic Pig	UK_Gloucester_Old_Spot	West Europe	Yang B et al., 2017 Genome-wide SNP data unveils the globalization of domesticated pigs. Genet Sel Evol. 2017 Sep 21;49(1):71. doi: 10.1186/s12711-017-0345-y. Erratum in: Genet Sel Evol. 2020 Jun 4;52(1):30. PMID: 28934946; PMCID: PMC5609568.
UKGO_12_W	Local Domestic Pig	UK_Gloucester_Old_Spot	West Europe	Yang B et al., 2017 Genome-wide SNP data unveils the globalization of domesticated pigs. Genet Sel Evol. 2017 Sep 21;49(1):71. doi: 10.1186/s12711-017-0345-y. Erratum in: Genet Sel Evol. 2020 Jun 4;52(1):30. PMID: 28934946; PMCID: PMC5609569.
UKGO_13_W	Local Domestic Pig	UK_Gloucester_Old_Spot	West Europe	Yang B et al., 2017 Genome-wide SNP data unveils the globalization of domesticated pigs. Genet Sel Evol. 2017 Sep 21;49(1):71. doi: 10.1186/s12711-017-0345-y. Erratum in: Genet Sel Evol. 2020 Jun 4;52(1):30. PMID: 28934946; PMCID: PMC5609570.
UKGO_14_W	Local Domestic Pig	UK_Gloucester_Old_Spot	West Europe	Yang B et al., 2017 Genome-wide SNP data unveils the globalization of domesticated pigs. Genet Sel Evol. 2017 Sep 21;49(1):71. doi: 10.1186/s12711-017-0345-y. Erratum in: Genet Sel Evol. 2020 Jun 4;52(1):30. PMID: 28934946; PMCID: PMC5609571.
UKGO_16_W	Local Domestic Pig	UK_Gloucester_Old_Spot	West Europe	Yang B et al., 2017 Genome-wide SNP data unveils the globalization of domesticated pigs. Genet Sel Evol. 2017 Sep 21;49(1):71. doi: 10.1186/s12711-017-0345-y. Erratum in: Genet Sel Evol. 2020 Jun 4;52(1):30. PMID: 28934946; PMCID: PMC5609572.
UKGO_17_W	Local Domestic Pig	UK_Gloucester_Old_Spot	West Europe	Yang B et al., 2017 Genome-wide SNP data unveils the globalization of domesticated pigs. Genet Sel Evol. 2017 Sep 21;49(1):71. doi: 10.1186/s12711-017-0345-y. Erratum in: Genet Sel Evol. 2020 Jun 4;52(1):30. PMID: 28934946; PMCID: PMC5609573.
UKGO_18_W	Local Domestic Pig	UK_Gloucester_Old_Spot	West Europe	Yang B et al., 2017 Genome-wide SNP data unveils the globalization of domesticated pigs. Genet Sel Evol. 2017 Sep 21;49(1):71. doi: 10.1186/s12711-017-0345-y. Erratum in: Genet Sel Evol. 2020 Jun 4;52(1):30. PMID: 28934946; PMCID: PMC5609574.
UKGO_19_W	Local Domestic Pig	UK_Gloucester_Old_Spot	West Europe	Yang B et al., 2017 Genome-wide SNP data unveils the globalization of domesticated pigs. Genet Sel Evol. 2017 Sep 21;49(1):71. doi: 10.1186/s12711-017-0345-y. Erratum in: Genet Sel Evol. 2020 Jun 4;52(1):30. PMID: 28934946; PMCID: PMC5609575.
UKGO_20_W	Local Domestic Pig	UK_Gloucester_Old_Spot	West Europe	Yang B et al., 2017 Genome-wide SNP data unveils the globalization of domesticated pigs. Genet Sel Evol. 2017 Sep 21;49(1):71. doi: 10.1186/s12711-017-0345-y. Erratum in: Genet Sel Evol. 2020 Jun 4;52(1):30. PMID: 28934946; PMCID: PMC5609576.
UKGO_21_W	Local Domestic Pig	UK_Gloucester_Old_Spot	West Europe	Yang B et al., 2017 Genome-wide SNP data unveils the globalization of domesticated pigs. Genet Sel Evol. 2017 Sep 21;49(1):71. doi: 10.1186/s12711-017-0345-y. Erratum in: Genet Sel Evol. 2020 Jun 4;52(1):30. PMID: 28934946; PMCID: PMC5609577.
UKGO_22_W	Local Domestic Pig	UK_Gloucester_Old_Spot	West Europe	Yang B et al., 2017 Genome-wide SNP data unveils the globalization of domesticated pigs. Genet Sel Evol. 2017 Sep 21;49(1):71. doi: 10.1186/s12711-017-0345-y. Erratum in: Genet Sel Evol. 2020 Jun 4;52(1):30. PMID: 28934946; PMCID: PMC5609578.
UKGO_24_W	Local Domestic Pig	UK_Gloucester_Old_Spot	West Europe	Yang B et al., 2017 Genome-wide SNP data unveils the globalization of domesticated pigs. Genet Sel Evol. 2017 Sep 21;49(1):71. doi: 10.1186/s12711-017-0345-y. Erratum in: Genet Sel Evol. 2020 Jun 4;52(1):30. PMID: 28934946; PMCID: PMC5609579.
UKGO_25_W	Local Domestic Pig	UK_Gloucester_Old_Spot	West Europe	Yang B et al., 2017 Genome-wide SNP data unveils the globalization of domesticated pigs. Genet Sel Evol. 2017 Sep 21;49(1):71. doi: 10.1186/s12711-017-0345-y. Erratum in: Genet Sel Evol. 2020 Jun 4;52(1):30. PMID: 28934946; PMCID: PMC5609580.
UKGO_26_W	Local Domestic Pig	UK_Gloucester_Old_Spot	West Europe	Yang B et al., 2017 Genome-wide SNP data unveils the globalization of domesticated pigs. Genet Sel Evol. 2017 Sep 21;49(1):71. doi: 10.1186/s12711-017-0345-y. Erratum in: Genet Sel Evol. 2020 Jun 4;52(1):30. PMID: 28934946; PMCID: PMC5609581.
UKGO_27_W	Local Domestic Pig	UK_Gloucester_Old_Spot	West Europe	Yang B et al., 2017 Genome-wide SNP data unveils the globalization of domesticated pigs. Genet Sel Evol. 2017 Sep 21;49(1):71. doi: 10.1186/s12711-017-0345-y. Erratum in: Genet Sel Evol. 2020 Jun 4;52(1):30. PMID: 28934946; PMCID: PMC5609582.
UKGO_29_W	Local Domestic Pig	UK_Gloucester_Old_Spot	West Europe	Yang B et al., 2017 Genome-wide SNP data unveils the globalization of domesticated pigs. Genet Sel Evol. 2017 Sep 21;49(1):71. doi: 10.1186/s12711-017-0345-y. Erratum in: Genet Sel Evol. 2020 Jun 4;52(1):30. PMID: 28934946; PMCID: PMC5609583.
UKGO_30_W	Local Domestic Pig	UK_Gloucester_Old_Spot	West Europe	Yang B et al., 2017 Genome-wide SNP data unveils the globalization of domesticated pigs. Genet Sel Evol. 2017 Sep 21;49(1):71. doi: 10.1186/s12711-017-0345-y. Erratum in: Genet Sel Evol. 2020 Jun 4;52(1):30. PMID: 28934946; PMCID: PMC5609584.
UKGO_31_W	Local Domestic Pig	UK_Gloucester_Old_Spot	West Europe	Yang B et al., 2017 Genome-wide SNP data unveils the globalization of domesticated pigs. Genet Sel Evol. 2017 Sep 21;49(1):71. doi: 10.1186/s12711-017-0345-y. Erratum in: Genet Sel Evol. 2020 Jun 4;52(1):30. PMID: 28934946; PMCID: PMC5609585.
UKGO_33_W	Local Domestic Pig	UK_Gloucester_Old_Spot	West Europe	Yang B et al., 2017 Genome-wide SNP data unveils the globalization of domesticated pigs. Genet Sel Evol. 2017 Sep 21;49(1):71. doi: 10.1186/s12711-017-0345-y. Erratum in: Genet Sel Evol. 2020 Jun 4;52(1):30. PMID: 28934946; PMCID: PMC5609586.
UKWE_1_W	Local Domestic Pig	UK_Welsh	West Europe	Yang B et al., 2017 Genome-wide SNP data unveils the globalization of domesticated pigs. Genet Sel Evol. 2017 Sep 21;49(1):71. doi: 10.1186/s12711-017-0345-y. Erratum in: Genet Sel Evol. 2020 Jun 4;52(1):30. PMID: 28934946; PMCID: PMC5609587.
UKWE_2_W	Local Domestic Pig	UK_Welsh	West Europe	Yang B et al., 2017 Genome-wide SNP data unveils the globalization of domesticated pigs. Genet Sel Evol. 2017 Sep 21;49(1):71. doi: 10.1186/s12711-017-0345-y. Erratum in: Genet Sel Evol. 2020 Jun 4;52(1):30. PMID: 28934946; PMCID: PMC5609588.
UKWE_3_W	Local Domestic Pig	UK_Welsh	West Europe	Yang B et al., 2017 Genome-wide SNP data unveils the globalization of domesticated pigs. Genet Sel Evol. 2017 Sep 21;49(1):71. doi: 10.1186/s12711-017-0345-y. Erratum in: Genet Sel Evol. 2020 Jun 4;52(1):30. PMID: 28934946; PMCID: PMC5609589.
UKWE_5_W	Local Domestic Pig	UK_Welsh	West Europe	Yang B et al., 2017 Genome-wide SNP data unveils the globalization of domesticated pigs. Genet Sel Evol. 2017 Sep 21;49(1):71. doi: 10.1186/s12711-017-0345-y. Erratum in: Genet Sel Evol. 2020 Jun 4;52(1):30. PMID: 28934946; PMCID: PMC5609590.
UKWE_6_W	Local Domestic Pig	UK_Welsh	West Europe	Yang B et al., 2017 Genome-wide SNP data unveils the globalization of domesticated pigs. Genet Sel Evol. 2017 Sep 21;49(1):71. doi: 10.1186/s12711-017-0345-y. Erratum in: Genet Sel Evol. 2020 Jun 4;52(1):30. PMID: 28934946; PMCID: PMC5609591.
UKWE_7_W	Local Domestic Pig	UK_Welsh	West Europe	Yang B et al., 2017 Genome-wide SNP data unveils the globalization of domesticated pigs. Genet Sel Evol. 2017 Sep 21;49(1):71. doi: 10.1186/s12711-017-0345-y. Erratum in: Genet Sel Evol. 2020 Jun 4;52(1):30. PMID: 28934946; PMCID: PMC5609592.
UKWE_9_W	Local Domestic Pig	UK_Welsh	West Europe	Yang B et al., 2017 Genome-wide SNP data unveils the globalization of domesticated pigs. Genet Sel Evol. 2017 Sep 21;49(1):71. doi: 10.1186/s12711-017-0345-y. Erratum in: Genet Sel Evol. 2020 Jun 4;52(1):30. PMID: 28934946; PMCID: PMC5609593.
UKWE_10_W	Local Domestic Pig	UK_Welsh	West Europe	Yang B et al., 2017 Genome-wide SNP data unveils the globalization of domesticated pigs. Genet Sel Evol. 2017 Sep 21;49(1):71. doi: 10.1186/s12711-017-0345-y. Erratum in: Genet Sel Evol. 2020 Jun 4;52(1):30. PMID: 28934946; PMCID: PMC5609594.
UKWE_11_W	Local Domestic Pig	UK_Welsh	West Europe	Yang B et al., 2017 Genome-wide SNP data unveils the globalization of domesticated pigs. Genet Sel Evol. 2017 Sep 21;49(1):71. doi: 10.1186/s12711-017-0345-y. Erratum in: Genet Sel Evol. 2020 Jun 4;52(1):30. PMID: 28934946; PMCID: PMC5609595.
UKWE_12_W	Local Domestic Pig	UK_Welsh	West Europe	Yang B et al., 2017 Genome-wide SNP data unveils the globalization of domesticated pigs. Genet Sel Evol. 2017 Sep 21;49(1):71. doi: 10.1186/s12711-017-0345-y. Erratum in: Genet Sel Evol. 2020 Jun 4;52(1):30. PMID: 28934946; PMCID: PMC5609596.
UKWE_13_W	Local Domestic Pig	UK_Welsh	West Europe	Yang B et al., 2017 Genome-wide SNP data unveils the globalization of domesticated pigs. Genet Sel Evol. 2017 Sep 21;49(1):71. doi: 10.1186/s12711-017-0345-y. Erratum in: Genet Sel Evol. 2020 Jun 4;52(1):30. PMID: 28934946; PMCID: PMC5609597.
UKWE_14_W	Local Domestic Pig	UK_Welsh	West Europe	Yang B et al., 2017 Genome-wide SNP data unveils the globalization of domesticated pigs. Genet Sel Evol. 2017 Sep 21;49(1):71. doi: 10.1186/s12711-017-0345-y. Erratum in: Genet Sel Evol. 2020 Jun 4;52(1):30. PMID: 28934946; PMCID: PMC5609598.
UKWE_15_W	Local Domestic Pig	UK_Welsh	West Europe	Yang B et al., 2017 Genome-wide SNP data unveils the globalization of domesticated pigs. Genet Sel Evol. 2017 Sep 21;49(1):71. doi: 10.1186/s12711-017-0345-y. Erratum in: Genet Sel Evol. 2020 Jun 4;52(1):30. PMID: 28934946; PMCID: PMC5609599.
UKWE_17_W	Local Domestic Pig	UK_Welsh	West Europe	Yang B et al., 2017 Genome-wide SNP data unveils the globalization of domesticated pigs. Genet Sel Evol. 2017 Sep 21;49(1):71. doi: 10.1186/s12711-017-0345-y. Erratum in: Genet Sel Evol. 2020 Jun 4;52(1):30. PMID: 28934946; PMCID: PMC5609600.
UKWE_25_W	Local Domestic Pig	UK_Welsh	West Europe	Yang B et al., 2017 Genome-wide SNP data unveils the globalization of domesticated pigs. Genet Sel Evol. 2017 Sep 21;49(1):71. doi: 10.1186/s12711-017-0345-y. Erratum in: Genet Sel Evol. 2020 Jun 4;52(1):30. PMID: 28934946; PMCID: PMC5609601.
UKWE_26_W	Local Domestic Pig	UK_Welsh	West Europe	Yang B et al., 2017 Genome-wide SNP data unveils the globalization of domesticated pigs. Genet Sel Evol. 2017 Sep 21;49(1):71. doi: 10.1186/s12711-017-0345-y. Erratum in: Genet Sel Evol. 2020 Jun 4;52(1):30. PMID: 28934946; PMCID: PMC5609602.
UKWE_27_W	Local Domestic Pig	UK_Welsh	West Europe	Yang B et al., 2017 Genome-wide SNP data unveils the globalization of domesticated pigs. Genet Sel Evol. 2017 Sep 21;49(1):71. doi: 10.1186/s12711-017-0345-y. Erratum in: Genet Sel Evol. 2020 Jun 4;52(1):30. PMID: 28934946; PMCID: PMC5609603.
UKWE_30_W	Local Domestic Pig	UK_Welsh	West Europe	Yang B et al., 2017 Genome-wide SNP data unveils the globalization of domesticated pigs. Genet Sel Evol. 2017 Sep 21;49(1):71. doi: 10.1186/s12711-017-0345-y. Erratum in: Genet Sel Evol. 2020 Jun 4;52(1):30. PMID: 28934946; PMCID: PMC5609604.
UKWE_31_W	Local Domestic Pig	UK_Welsh	West Europe	Yang B et al., 2017 Genome-wide SNP data unveils the globalization of domesticated pigs. Genet Sel Evol. 2017 Sep 21;49(1):71. doi: 10.1186/s12711-017-0345-y. Erratum in: Genet Sel Evol. 2020 Jun 4;52(1):30. PMID: 28934946; PMCID: PMC5609605.
UKWE_32_W	Local Domestic Pig	UK_Welsh	West Europe	Yang B et al., 2017 Genome-wide SNP data unveils the globalization of domesticated pigs. Genet Sel Evol. 2017 Sep 21;49(1):71. doi: 10.1186/s12711-017-0345-y. Erratum in: Genet Sel Evol. 2020 Jun 4;52(1):30. PMID: 28934946; PMCID: PMC5609606.
ESCM_18_W	Local Domestic Pig	Spain_Chato_Murciano	South Europe	Yang B et al., 2017 Genome-wide SNP data unveils the globalization of domesticated pigs. Genet Sel Evol. 2017 Sep 21;49(1):71. doi: 10.1186/s12711-017-0345-y. Erratum in: Genet Sel Evol. 2020 Jun 4;52(1):30. PMID: 28934946; PMCID: PMC5609607.
ESCM_20_W	Local Domestic Pig	Spain_Chato_Murciano	South Europe	Yang B et al., 2017 Genome-wide SNP data unveils the globalization of domesticated pigs. Genet Sel Evol. 2017 Sep 21;49(1):71. doi: 10.1186/s12711-017-0345-y. Erratum in: Genet Sel Evol. 2020 Jun 4;52(1):30. PMID: 28934946; PMCID: PMC5609608.
ESCM_23_W	Local Domestic Pig	Spain_Chato_Murciano	South Europe	Yang B et al., 2017 Genome-wide SNP data unveils the globalization of domesticated pigs. Genet Sel Evol. 2017 Sep 21;49(1):71. doi: 10.1186/s12711-017-0345-y. Erratum in: Genet Sel Evol. 2020 Jun 4;52(1):30. PMID: 28934946; PMCID: PMC5609609.
ESCM_32_W	Local Domestic Pig	Spain_Chato_Murciano	South Europe	Yang B et al., 2017 Genome-wide SNP data unveils the globalization of domesticated pigs. Genet Sel Evol. 2017 Sep 21;49(1):71. doi: 10.1186/s12711-017-0345-y. Erratum in: Genet Sel Evol. 2020 Jun 4;52(1):30. PMID: 28934946; PMCID: PMC5609610.
ESCM_33_W	Local Domestic Pig	Spain_Chato_Murciano	South Europe	Yang B et al., 2017 Genome-wide SNP data unveils the globalization of domesticated pigs. Genet Sel Evol. 2017 Sep 21;49(1):71. doi: 10.1186/s12711-017-0345-y. Erratum in: Genet Sel Evol. 2020 Jun 4;52(1):30. PMID: 28934946; PMCID: PMC5609611.
ESCM_36_W	Local Domestic Pig	Spain_Chato_Murciano	South Europe	Yang B et al., 2017 Genome-wide SNP data unveils the globalization of domesticated pigs. Genet Sel Evol. 2017 Sep 21;49(1):71. doi: 10.1186/s12711-017-0345-y. Erratum in: Genet Sel Evol. 2020 Jun 4;52(1):30. PMID: 28934946; PMCID: PMC5609612.
ESCM_38_W	Local Domestic Pig	Spain_Chato_Murciano	South Europe	Yang B et al., 2017 Genome-wide SNP data unveils the globalization of domesticated pigs. Genet Sel Evol. 2017 Sep 21;49(1):71. doi: 10.1186/s12711-017-0345-y. Erratum in: Genet Sel Evol. 2020 Jun 4;52(1):30. PMID: 28934946; PMCID: PMC5609613.
ESCM_41_W	Local Domestic Pig	Spain_Chato_Murciano	South Europe	Yang B et al., 2017 Genome-wide SNP data unveils the globalization of domesticated pigs. Genet Sel Evol. 2017 Sep 21;49(1):71. doi: 10.1186/s12711-017-0345-y. Erratum in: Genet Sel Evol. 2020 Jun 4;52(1):30. PMID: 28934946; PMCID: PMC5609614.
ESIB_16_M	Local Domestic Pig	Spain_Iberian	South Europe	Yang B et al., 2017 Genome-wide SNP data unveils the globalization of domesticated pigs. Genet Sel Evol. 2017 Sep 21;49(1):71. doi: 10.1186/s12711-017-0345-y. Erratum in: Genet Sel Evol. 2020 Jun 4;52(1):30. PMID: 28934946; PMCID: PMC5609615.
ESIB_17_M	Local Domestic Pig	Spain_Iberian	South Europe	Yang B et al., 2017 Genome-wide SNP data unveils the globalization of domesticated pigs. Genet Sel Evol. 2017 Sep 21;49(1):71. doi: 10.1186/s12711-017-0345-y. Erratum in: Genet Sel Evol. 2020 Jun 4;52(1):30. PMID: 28934946; PMCID: PMC5609616.
ESIB_18_M	Local Domestic Pig	Spain_Iberian	South Europe	Yang B et al., 2017 Genome-wide SNP data unveils the globalization of domesticated pigs. Genet Sel Evol. 2017 Sep 21;49(1):71. doi: 10.1186/s12711-017-0345-y. Erratum in: Genet Sel Evol. 2020 Jun 4;52(1):30. PMID: 28934946; PMCID: PMC5609617.
ESIB_19_M	Local Domestic Pig	Spain_Iberian	South Europe	Yang B et al., 2017 Genome-wide SNP data unveils the globalization of domesticated pigs. Genet Sel Evol. 2017 Sep 21;49(1):71. doi: 10.1186/s12711-017-0345-y. Erratum in: Genet Sel Evol. 2020 Jun 4;52(1):30. PMID: 28934946; PMCID: PMC5609618.
ESIB_20_M	Local Domestic Pig	Spain_Iberian	South Europe	Yang B et al., 2017 Genome-wide SNP data unveils the globalization of domesticated pigs. Genet Sel Evol. 2017 Sep 21;49(1):71. doi: 10.1186/s12711-017-0345-y. Erratum in: Genet Sel Evol. 2020 Jun 4;52(1):30. PMID: 28934946; PMCID: PMC5609619.
ESIB_21_M	Local Domestic Pig	Spain_Iberian	South Europe	Yang B et al., 2017 Genome-wide SNP data unveils the globalization of domesticated pigs. Genet Sel Evol. 2017 Sep 21;49(1):71. doi: 10.1186/s12711-017-0345-y. Erratum in: Genet Sel Evol. 2020 Jun 4;52(1):30. PMID: 28934946; PMCID: PMC5609620.
ESIB_22_M	Local Domestic Pig	Spain_Iberian	South Europe	Yang B et al., 2017 Genome-wide SNP data unveils the globalization of domesticated pigs. Genet Sel Evol. 2017 Sep 21;49(1):71. doi: 10.1186/s12711-017-0345-y. Erratum in: Genet Sel Evol. 2020 Jun 4;52(1):30. PMID: 28934946; PMCID: PMC5609621.
ESIB_23_M	Local Domestic Pig	Spain_Iberian	South Europe	Yang B et al., 2017 Genome-wide SNP data unveils the globalization of domesticated pigs. Genet Sel Evol. 2017 Sep 21;49(1):71. doi: 10.1186/s12711-017-0345-y. Erratum in: Genet Sel Evol. 2020 Jun 4;52(1):30. PMID: 28934946; PMCID: PMC5609622.
ESIB_24_M	Local Domestic Pig	Spain_Iberian	South Europe	Yang B et al., 2017 Genome-wide SNP data unveils the globalization of domesticated pigs. Genet Sel Evol. 2017 Sep 21;49(1):71. doi: 10.1186/s12711-017-0345-y. Erratum in: Genet Sel Evol. 2020 Jun 4;52(1):30. PMID: 28934946; PMCID: PMC5609623.
ESIB_25_M	Local Domestic Pig	Spain_Iberian	South Europe	Yang B et al., 2017 Genome-wide SNP data unveils the globalization of domesticated pigs. Genet Sel Evol. 2017 Sep 21;49(1):71. doi: 10.1186/s12711-017-0345-y. Erratum in: Genet Sel Evol. 2020 Jun 4;52(1):30. PMID: 28934946; PMCID: PMC5609624.
ESIB_26_M	Local Domestic Pig	Spain_Iberian	South Europe	Yang B et al., 2017 Genome-wide SNP data unveils the globalization of domesticated pigs. Genet Sel Evol. 2017 Sep 21;49(1):71. doi: 10.1186/s12711-017-0345-y. Erratum in: Genet Sel Evol. 2020 Jun 4;52(1):30. PMID: 28934946; PMCID: PMC5609625.
ESIB_28_M	Local Domestic Pig	Spain_Iberian	South Europe	Yang B et al., 2017 Genome-wide SNP data unveils the globalization of domesticated pigs. Genet Sel Evol. 2017 Sep 21;49(1):71. doi: 10.1186/s12711-017-0345-y. Erratum in: Genet Sel Evol. 2020 Jun 4;52(1):30. PMID: 28934946; PMCID: PMC5609626.
HAPMAP5_box4_B4_SSNS01_F01	Local Domestic Pig	Nera Siciliana local domestic pig	South Europe	Iacolina L et al., 2016 Genomic diversity and differentiation of a managed island wild boar population. Heredity (Edinb). 2016 Jan;116(1):60-7. doi: 10.1038/hdy.2015.70. Epub 2015 Aug 5. PMID: 26243137; PMCID: PMC4675874.
HAPMAP5_box4_C3_SSNS01_M34	Local Domestic Pig	Nera Siciliana local domestic pig	South Europe	Iacolina L et al., 2016 Genomic diversity and differentiation of a managed island wild boar population. Heredity (Edinb). 2016 Jan;116(1):60-7. doi: 10.1038/hdy.2015.70. Epub 2015 Aug 5. PMID: 26243137; PMCID: PMC4675875.
HAPMAP5_box4_C4_SSNS01_F02	Local Domestic Pig	Nera Siciliana local domestic pig	South Europe	Iacolina L et al., 2016 Genomic diversity and differentiation of a managed island wild boar population. Heredity (Edinb). 2016 Jan;116(1):60-7. doi: 10.1038/hdy.2015.70. Epub 2015 Aug 5. PMID: 26243137; PMCID: PMC4675876.
HAPMAP5_box4_D3_SSNS01_M35	Local Domestic Pig	Nera Siciliana local domestic pig	South Europe	Iacolina L et al., 2016 Genomic diversity and differentiation of a managed island wild boar population. Heredity (Edinb). 2016 Jan;116(1):60-7. doi: 10.1038/hdy.2015.70. Epub 2015 Aug 5. PMID: 26243137; PMCID: PMC4675877.
HAPMAP5_box4_D4_SSNS01_F04	Local Domestic Pig	Nera Siciliana local domestic pig	South Europe	Iacolina L et al., 2016 Genomic diversity and differentiation of a managed island wild boar population. Heredity (Edinb). 2016 Jan;116(1):60-7. doi: 10.1038/hdy.2015.70. Epub 2015 Aug 5. PMID: 26243137; PMCID: PMC4675878.
HAPMAP5_box4_E3_SSNS01_M36	Local Domestic Pig	Nera Siciliana local domestic pig	South Europe	Iacolina L et al., 2016 Genomic diversity and differentiation of a managed island wild boar population. Heredity (Edinb). 2016 Jan;116(1):60-7. doi: 10.1038/hdy.2015.70. Epub 2015 Aug 5. PMID: 26243137; PMCID: PMC4675879.
HAPMAP5_box4_E4_SSNS01_F05	Local Domestic Pig	Nera Siciliana local domestic pig	South Europe	Iacolina L et al., 2016 Genomic diversity and differentiation of a managed island wild boar population. Heredity (Edinb). 2016 Jan;116(1):60-7. doi: 10.1038/hdy.2015.70. Epub 2015 Aug 5. PMID: 26243137; PMCID: PMC4675880.
HAPMAP5_box4_F3_SSNS01_M37	Local Domestic Pig	Nera Siciliana local domestic pig	South Europe	Iacolina L et al., 2016 Genomic diversity and differentiation of a managed island wild boar population. Heredity (Edinb). 2016 Jan;116(1):60-7. doi: 10.1038/hdy.2015.70. Epub 2015 Aug 5. PMID: 26243137; PMCID: PMC4675881.
HAPMAP5_box4_F4_SSNS01_F06	Local Domestic Pig	Nera Siciliana local domestic pig	South Europe	Iacolina L et al., 2016 Genomic diversity and differentiation of a managed island wild boar population. Heredity (Edinb). 2016 Jan;116(1):60-7. doi: 10.1038/hdy.2015.70. Epub 2015 Aug 5. PMID: 26243137; PMCID: PMC4675882.
HAPMAP5_box4_G3_SSNS01_M38	Local Domestic Pig	Nera Siciliana local domestic pig	South Europe	Iacolina L et al., 2016 Genomic diversity and differentiation of a managed island wild boar population. Heredity (Edinb). 2016 Jan;116(1):60-7. doi: 10.1038/hdy.2015.70. Epub 2015 Aug 5. PMID: 26243137; PMCID: PMC4675883.
HAPMAP3_box3_A2_CT01_M09	Local Domestic Pig	Casertana local domestic pig	South Europe	Iacolina L et al., 2016 Genomic diversity and differentiation of a managed island wild boar population. Heredity (Edinb). 2016 Jan;116(1):60-7. doi: 10.1038/hdy.2015.70. Epub 2015 Aug 5. PMID: 26243137; PMCID: PMC4675884.
HAPMAP3_box3_A3_CT01_F08	Local Domestic Pig	Casertana local domestic pig	South Europe	Iacolina L et al., 2016 Genomic diversity and differentiation of a managed island wild boar population. Heredity (Edinb). 2016 Jan;116(1):60-7. doi: 10.1038/hdy.2015.70. Epub 2015 Aug 5. PMID: 26243137; PMCID: PMC4675885.
HAPMAP3_box3_B2_CT01_M12	Local Domestic Pig	Casertana local domestic pig	South Europe	Iacolina L et al., 2016 Genomic diversity and differentiation of a managed island wild boar population. Heredity (Edinb). 2016 Jan;116(1):60-7. doi: 10.1038/hdy.2015.70. Epub 2015 Aug 5. PMID: 26243137; PMCID: PMC4675886.
HAPMAP3_box3_B3_CT01_F13	Local Domestic Pig	Casertana local domestic pig	South Europe	Iacolina L et al., 2016 Genomic diversity and differentiation of a managed island wild boar population. Heredity (Edinb). 2016 Jan;116(1):60-7. doi: 10.1038/hdy.2015.70. Epub 2015 Aug 5. PMID: 26243137; PMCID: PMC4675887.
HAPMAP3_box3_C2_CT01_F01	Local Domestic Pig	Casertana local domestic pig	South Europe	Iacolina L et al., 2016 Genomic diversity and differentiation of a managed island wild boar population. Heredity (Edinb). 2016 Jan;116(1):60-7. doi: 10.1038/hdy.2015.70. Epub 2015 Aug 5. PMID: 26243137; PMCID: PMC4675888.
HAPMAP3_box3_D1_CT01_M31	Local Domestic Pig	Casertana local domestic pig	South Europe	Iacolina L et al., 2016 Genomic diversity and differentiation of a managed island wild boar population. Heredity (Edinb). 2016 Jan;116(1):60-7. doi: 10.1038/hdy.2015.70. Epub 2015 Aug 5. PMID: 26243137; PMCID: PMC4675889.
HAPMAP3_box3_D2_CT01_F02	Local Domestic Pig	Casertana local domestic pig	South Europe	Iacolina L et al., 2016 Genomic diversity and differentiation of a managed island wild boar population. Heredity (Edinb). 2016 Jan;116(1):60-7. doi: 10.1038/hdy.2015.70. Epub 2015 Aug 5. PMID: 26243137; PMCID: PMC4675890.
HAPMAP3_box3_E1_CT01_M32	Local Domestic Pig	Casertana local domestic pig	South Europe	Iacolina L et al., 2016 Genomic diversity and differentiation of a managed island wild boar population. Heredity (Edinb). 2016 Jan;116(1):60-7. doi: 10.1038/hdy.2015.70. Epub 2015 Aug 5. PMID: 26243137; PMCID: PMC4675891.
HAPMAP3_box3_E2_CT01_F04	Local Domestic Pig	Casertana local domestic pig	South Europe	Iacolina L et al., 2016 Genomic diversity and differentiation of a managed island wild boar population. Heredity (Edinb). 2016 Jan;116(1):60-7. doi: 10.1038/hdy.2015.70. Epub 2015 Aug 5. PMID: 26243137; PMCID: PMC4675892.
HAPMAP3_box3_F1_CT01_M33	Local Domestic Pig	Casertana local domestic pig	South Europe	Iacolina L et al., 2016 Genomic diversity and differentiation of a managed island wild boar population. Heredity (Edinb). 2016 Jan;116(1):60-7. doi: 10.1038/hdy.2015.70. Epub 2015 Aug 5. PMID: 26243137; PMCID: PMC4675893.
HAPMAP2_box7_F12_SSMR01U04	Local Domestic Pig	Casertana local domestic pig	South Europe	Iacolina L et al., 2016 Genomic diversity and differentiation of a managed island wild boar population. Heredity (Edinb). 2016 Jan;116(1):60-7. doi: 10.1038/hdy.2015.70. Epub 2015 Aug 5. PMID: 26243137; PMCID: PMC4675894.
HAPMAP2_box7_G12_SSMR01U12	Local Domestic Pig	Casertana local domestic pig	South Europe	Iacolina L et al., 2016 Genomic diversity and differentiation of a managed island wild boar population. Heredity (Edinb). 2016 Jan;116(1):60-7. doi: 10.1038/hdy.2015.70. Epub 2015 Aug 5. PMID: 26243137; PMCID: PMC4675895.
HAPMAP2_box7_H12_SSMR01U08	Local Domestic Pig	Casertana local domestic pig	South Europe	Iacolina L et al., 2016 Genomic diversity and differentiation of a managed island wild boar population. Heredity (Edinb). 2016 Jan;116(1):60-7. doi: 10.1038/hdy.2015.70. Epub 2015 Aug 5. PMID: 26243137; PMCID: PMC4675896.
HAPMAP3_box2_C6_MR01_U05	Local Domestic Pig	Casertana local domestic pig	South Europe	Iacolina L et al., 2016 Genomic diversity and differentiation of a managed island wild boar population. Heredity (Edinb). 2016 Jan;116(1):60-7. doi: 10.1038/hdy.2015.70. Epub 2015 Aug 5. PMID: 26243137; PMCID: PMC4675897.
HAPMAP3_box2_D6_MR01_U06	Local Domestic Pig	Casertana local domestic pig	South Europe	Iacolina L et al., 2016 Genomic diversity and differentiation of a managed island wild boar population. Heredity (Edinb). 2016 Jan;116(1):60-7. doi: 10.1038/hdy.2015.70. Epub 2015 Aug 5. PMID: 26243137; PMCID: PMC4675898.
HAPMAP3_box2_E6_MR01_U07	Local Domestic Pig	Casertana local domestic pig	South Europe	Iacolina L et al., 2016 Genomic diversity and differentiation of a managed island wild boar population. Heredity (Edinb). 2016 Jan;116(1):60-7. doi: 10.1038/hdy.2015.70. Epub 2015 Aug 5. PMID: 26243137; PMCID: PMC4675899.
HAPMAP3_box2_G6_MR01_U09	Local Domestic Pig	Casertana local domestic pig	South Europe	Iacolina L et al., 2016 Genomic diversity and differentiation of a managed island wild boar population. Heredity (Edinb). 2016 Jan;116(1):60-7. doi: 10.1038/hdy.2015.70. Epub 2015 Aug 5. PMID: 26243137; PMCID: PMC4675900.
HAPMAP3_box2_H5_MR01_U01	Local Domestic Pig	Casertana local domestic pig	South Europe	Iacolina L et al., 2016 Genomic diversity and differentiation of a managed island wild boar population. Heredity (Edinb). 2016 Jan;116(1):60-7. doi: 10.1038/hdy.2015.70. Epub 2015 Aug 5. PMID: 26243137; PMCID: PMC4675901.
HAPMAP3_box2_B12_CA01_F03	Local Domestic Pig	Calabrese local domestic pig	South Europe	Iacolina L et al., 2016 Genomic diversity and differentiation of a managed island wild boar population. Heredity (Edinb). 2016 Jan;116(1):60-7. doi: 10.1038/hdy.2015.70. Epub 2015 Aug 5. PMID: 26243137; PMCID: PMC4675902.
HAPMAP3_box2_C12_CA01_F04	Local Domestic Pig	Calabrese local domestic pig	South Europe	Iacolina L et al., 2016 Genomic diversity and differentiation of a managed island wild boar population. Heredity (Edinb). 2016 Jan;116(1):60-7. doi: 10.1038/hdy.2015.70. Epub 2015 Aug 5. PMID: 26243137; PMCID: PMC4675903.
HAPMAP3_box2_D12_CA01_F05	Local Domestic Pig	Calabrese local domestic pig	South Europe	Iacolina L et al., 2016 Genomic diversity and differentiation of a managed island wild boar population. Heredity (Edinb). 2016 Jan;116(1):60-7. doi: 10.1038/hdy.2015.70. Epub 2015 Aug 5. PMID: 26243137; PMCID: PMC4675904.
HAPMAP3_box2_E11_CA01_M31	Local Domestic Pig	Calabrese local domestic pig	South Europe	Iacolina L et al., 2016 Genomic diversity and differentiation of a managed island wild boar population. Heredity (Edinb). 2016 Jan;116(1):60-7. doi: 10.1038/hdy.2015.70. Epub 2015 Aug 5. PMID: 26243137; PMCID: PMC4675905.
HAPMAP3_box2_E12_CA01_F08	Local Domestic Pig	Calabrese local domestic pig	South Europe	Iacolina L et al., 2016 Genomic diversity and differentiation of a managed island wild boar population. Heredity (Edinb). 2016 Jan;116(1):60-7. doi: 10.1038/hdy.2015.70. Epub 2015 Aug 5. PMID: 26243137; PMCID: PMC4675906.
HAPMAP3_box2_F11_CA01_M32	Local Domestic Pig	Calabrese local domestic pig	South Europe	Iacolina L et al., 2016 Genomic diversity and differentiation of a managed island wild boar population. Heredity (Edinb). 2016 Jan;116(1):60-7. doi: 10.1038/hdy.2015.70. Epub 2015 Aug 5. PMID: 26243137; PMCID: PMC4675907.
HAPMAP3_box2_F12_CA01_F09	Local Domestic Pig	Calabrese local domestic pig	South Europe	Iacolina L et al., 2016 Genomic diversity and differentiation of a managed island wild boar population. Heredity (Edinb). 2016 Jan;116(1):60-7. doi: 10.1038/hdy.2015.70. Epub 2015 Aug 5. PMID: 26243137; PMCID: PMC4675908.
HAPMAP3_box2_G11_CA01_M33	Local Domestic Pig	Calabrese local domestic pig	South Europe	Iacolina L et al., 2016 Genomic diversity and differentiation of a managed island wild boar population. Heredity (Edinb). 2016 Jan;116(1):60-7. doi: 10.1038/hdy.2015.70. Epub 2015 Aug 5. PMID: 26243137; PMCID: PMC4675909.
HAPMAP3_box2_G12_CA01_F10	Local Domestic Pig	Calabrese local domestic pig	South Europe	Iacolina L et al., 2016 Genomic diversity and differentiation of a managed island wild boar population. Heredity (Edinb). 2016 Jan;116(1):60-7. doi: 10.1038/hdy.2015.70. Epub 2015 Aug 5. PMID: 26243137; PMCID: PMC4675910.
HAPMAP3_box2_H11_CA01_M46	Local Domestic Pig	Calabrese local domestic pig	South Europe	Iacolina L et al., 2016 Genomic diversity and differentiation of a managed island wild boar population. Heredity (Edinb). 2016 Jan;116(1):60-7. doi: 10.1038/hdy.2015.70. Epub 2015 Aug 5. PMID: 26243137; PMCID: PMC4675911.
HAPMAP3_box2_C5_CS01_M43	Local Domestic Pig	Cinta Senese local domestic pig	South Europe	Iacolina L et al., 2016 Genomic diversity and differentiation of a managed island wild boar population. Heredity (Edinb). 2016 Jan;116(1):60-7. doi: 10.1038/hdy.2015.70. Epub 2015 Aug 5. PMID: 26243137; PMCID: PMC4675912.
HAPMAP3_box2_D4_CS01_M35	Local Domestic Pig	Cinta Senese local domestic pig	South Europe	Iacolina L et al., 2016 Genomic diversity and differentiation of a managed island wild boar population. Heredity (Edinb). 2016 Jan;116(1):60-7. doi: 10.1038/hdy.2015.70. Epub 2015 Aug 5. PMID: 26243137; PMCID: PMC4675913.
HAPMAP3_box2_D5_CS01_M45	Local Domestic Pig	Cinta Senese local domestic pig	South Europe	Iacolina L et al., 2016 Genomic diversity and differentiation of a managed island wild boar population. Heredity (Edinb). 2016 Jan;116(1):60-7. doi: 10.1038/hdy.2015.70. Epub 2015 Aug 5. PMID: 26243137; PMCID: PMC4675914.
HAPMAP3_box2_E4_CS01_M36	Local Domestic Pig	Cinta Senese local domestic pig	South Europe	Iacolina L et al., 2016 Genomic diversity and differentiation of a managed island wild boar population. Heredity (Edinb). 2016 Jan;116(1):60-7. doi: 10.1038/hdy.2015.70. Epub 2015 Aug 5. PMID: 26243137; PMCID: PMC4675915.
HAPMAP3_box2_E5_CS01_F02	Local Domestic Pig	Cinta Senese local domestic pig	South Europe	Iacolina L et al., 2016 Genomic diversity and differentiation of a managed island wild boar population. Heredity (Edinb). 2016 Jan;116(1):60-7. doi: 10.1038/hdy.2015.70. Epub 2015 Aug 5. PMID: 26243137; PMCID: PMC4675916.
HAPMAP3_box2_F4_CS01_M37	Local Domestic Pig	Cinta Senese local domestic pig	South Europe	Iacolina L et al., 2016 Genomic diversity and differentiation of a managed island wild boar population. Heredity (Edinb). 2016 Jan;116(1):60-7. doi: 10.1038/hdy.2015.70. Epub 2015 Aug 5. PMID: 26243137; PMCID: PMC4675917.
HAPMAP3_box2_F5_CS01_F04	Local Domestic Pig	Cinta Senese local domestic pig	South Europe	Iacolina L et al., 2016 Genomic diversity and differentiation of a managed island wild boar population. Heredity (Edinb). 2016 Jan;116(1):60-7. doi: 10.1038/hdy.2015.70. Epub 2015 Aug 5. PMID: 26243137; PMCID: PMC4675918.
HAPMAP3_box2_G4_CS01_M38	Local Domestic Pig	Cinta Senese local domestic pig	South Europe	Iacolina L et al., 2016 Genomic diversity and differentiation of a managed island wild boar population. Heredity (Edinb). 2016 Jan;116(1):60-7. doi: 10.1038/hdy.2015.70. Epub 2015 Aug 5. PMID: 26243137; PMCID: PMC4675919.
HAPMAP3_box2_G5_CS01_F05	Local Domestic Pig	Cinta Senese local domestic pig	South Europe	Iacolina L et al., 2016 Genomic diversity and differentiation of a managed island wild boar population. Heredity (Edinb). 2016 Jan;116(1):60-7. doi: 10.1038/hdy.2015.70. Epub 2015 Aug 5. PMID: 26243137; PMCID: PMC4675920.
HAPMAP3_box2_H4_CS01_M40	Local Domestic Pig	Cinta Senese local domestic pig	South Europe	Iacolina L et al., 2016 Genomic diversity and differentiation of a managed island wild boar population. Heredity (Edinb). 2016 Jan;116(1):60-7. doi: 10.1038/hdy.2015.70. Epub 2015 Aug 5. PMID: 26243137; PMCID: PMC4675921.
HAPMAP5_box1_A6_SSFP56_U07	Local Domestic Pig	Sardinian local domestic pig	South Europe	Iacolina L et al., 2016 Genomic diversity and differentiation of a managed island wild boar population. Heredity (Edinb). 2016 Jan;116(1):60-7. doi: 10.1038/hdy.2015.70. Epub 2015 Aug 5. PMID: 26243137; PMCID: PMC4675922.
HAPMAP5_box1_B5_SSFP56_M01	Local Domestic Pig	Sardinian local domestic pig	South Europe	Iacolina L et al., 2016 Genomic diversity and differentiation of a managed island wild boar population. Heredity (Edinb). 2016 Jan;116(1):60-7. doi: 10.1038/hdy.2015.70. Epub 2015 Aug 5. PMID: 26243137; PMCID: PMC4675923.
HAPMAP5_box1_B6_SSFP56_U08	Local Domestic Pig	Sardinian local domestic pig	South Europe	Iacolina L et al., 2016 Genomic diversity and differentiation of a managed island wild boar population. Heredity (Edinb). 2016 Jan;116(1):60-7. doi: 10.1038/hdy.2015.70. Epub 2015 Aug 5. PMID: 26243137; PMCID: PMC4675924.
HAPMAP5_box1_C5_SSFP56_U01	Local Domestic Pig	Sardinian local domestic pig	South Europe	Iacolina L et al., 2016 Genomic diversity and differentiation of a managed island wild boar population. Heredity (Edinb). 2016 Jan;116(1):60-7. doi: 10.1038/hdy.2015.70. Epub 2015 Aug 5. PMID: 26243137; PMCID: PMC4675925.
HAPMAP5_box1_E5_SSFP56_U03	Local Domestic Pig	Sardinian local domestic pig	South Europe	Iacolina L et al., 2016 Genomic diversity and differentiation of a managed island wild boar population. Heredity (Edinb). 2016 Jan;116(1):60-7. doi: 10.1038/hdy.2015.70. Epub 2015 Aug 5. PMID: 26243137; PMCID: PMC4675926.
HAPMAP5_box1_F5_SSFP56_U04	Local Domestic Pig	Sardinian local domestic pig	South Europe	Iacolina L et al., 2016 Genomic diversity and differentiation of a managed island wild boar population. Heredity (Edinb). 2016 Jan;116(1):60-7. doi: 10.1038/hdy.2015.70. Epub 2015 Aug 5. PMID: 26243137; PMCID: PMC4675927.
HAPMAP5_box1_G5_SSFP56_U05	Local Domestic Pig	Sardinian local domestic pig	South Europe	Iacolina L et al., 2016 Genomic diversity and differentiation of a managed island wild boar population. Heredity (Edinb). 2016 Jan;116(1):60-7. doi: 10.1038/hdy.2015.70. Epub 2015 Aug 5. PMID: 26243137; PMCID: PMC4675928.
HAPMAP5_box1_H5_SSFP56_U06	Local Domestic Pig	Sardinian local domestic pig	South Europe	Iacolina L et al., 2016 Genomic diversity and differentiation of a managed island wild boar population. Heredity (Edinb). 2016 Jan;116(1):60-7. doi: 10.1038/hdy.2015.70. Epub 2015 Aug 5. PMID: 26243137; PMCID: PMC4675929.
HAPMAP6_box1_A1_SSBK01_F04	Local Domestic Pig	Berkshire local domestic pig	West Europe	Iacolina L et al., 2016 Genomic diversity and differentiation of a managed island wild boar population. Heredity (Edinb). 2016 Jan;116(1):60-7. doi: 10.1038/hdy.2015.70. Epub 2015 Aug 5. PMID: 26243137; PMCID: PMC4675930.
HAPMAP6_box1_A3_SSBK01_M08	Local Domestic Pig	Berkshire local domestic pig	West Europe	Iacolina L et al., 2016 Genomic diversity and differentiation of a managed island wild boar population. Heredity (Edinb). 2016 Jan;116(1):60-7. doi: 10.1038/hdy.2015.70. Epub 2015 Aug 5. PMID: 26243137; PMCID: PMC4675931.
HAPMAP6_box1_A4_SSBK01_M30	Local Domestic Pig	Berkshire local domestic pig	West Europe	Iacolina L et al., 2016 Genomic diversity and differentiation of a managed island wild boar population. Heredity (Edinb). 2016 Jan;116(1):60-7. doi: 10.1038/hdy.2015.70. Epub 2015 Aug 5. PMID: 26243137; PMCID: PMC4675932.
HAPMAP6_box1_B1_SSBK01_F05	Local Domestic Pig	Berkshire local domestic pig	West Europe	Iacolina L et al., 2016 Genomic diversity and differentiation of a managed island wild boar population. Heredity (Edinb). 2016 Jan;116(1):60-7. doi: 10.1038/hdy.2015.70. Epub 2015 Aug 5. PMID: 26243137; PMCID: PMC4675933.
HAPMAP6_box1_B2_SSBK01_F27	Local Domestic Pig	Berkshire local domestic pig	West Europe	Iacolina L et al., 2016 Genomic diversity and differentiation of a managed island wild boar population. Heredity (Edinb). 2016 Jan;116(1):60-7. doi: 10.1038/hdy.2015.70. Epub 2015 Aug 5. PMID: 26243137; PMCID: PMC4675934.
HAPMAP6_box1_B3_SSBK01_M09	Local Domestic Pig	Berkshire local domestic pig	West Europe	Iacolina L et al., 2016 Genomic diversity and differentiation of a managed island wild boar population. Heredity (Edinb). 2016 Jan;116(1):60-7. doi: 10.1038/hdy.2015.70. Epub 2015 Aug 5. PMID: 26243137; PMCID: PMC4675935.
HAPMAP6_box1_B4_SSBK01_M33	Local Domestic Pig	Berkshire local domestic pig	West Europe	Iacolina L et al., 2016 Genomic diversity and differentiation of a managed island wild boar population. Heredity (Edinb). 2016 Jan;116(1):60-7. doi: 10.1038/hdy.2015.70. Epub 2015 Aug 5. PMID: 26243137; PMCID: PMC4675936.
HAPMAP6_box1_C1_SSBK01_F07	Local Domestic Pig	Berkshire local domestic pig	West Europe	Iacolina L et al., 2016 Genomic diversity and differentiation of a managed island wild boar population. Heredity (Edinb). 2016 Jan;116(1):60-7. doi: 10.1038/hdy.2015.70. Epub 2015 Aug 5. PMID: 26243137; PMCID: PMC4675937.
HAPMAP6_box1_C2_SSBK01_F31	Local Domestic Pig	Berkshire local domestic pig	West Europe	Iacolina L et al., 2016 Genomic diversity and differentiation of a managed island wild boar population. Heredity (Edinb). 2016 Jan;116(1):60-7. doi: 10.1038/hdy.2015.70. Epub 2015 Aug 5. PMID: 26243137; PMCID: PMC4675938.
HAPMAP6_box1_C3_SSBK01_M11	Local Domestic Pig	Berkshire local domestic pig	West Europe	Iacolina L et al., 2016 Genomic diversity and differentiation of a managed island wild boar population. Heredity (Edinb). 2016 Jan;116(1):60-7. doi: 10.1038/hdy.2015.70. Epub 2015 Aug 5. PMID: 26243137; PMCID: PMC4675939.
RUWB3_1_J	Wild Boar	Russia_Wildboar_West	East Europe	Yang B et al., 2017 Genome-wide SNP data unveils the globalization of domesticated pigs. Genet Sel Evol. 2017 Sep 21;49(1):71. doi: 10.1186/s12711-017-0345-y. Erratum in: Genet Sel Evol. 2020 Jun 4;52(1):30. PMID: 28934946; PMCID: PMC5609626.
RUWB3_3_J	Wild Boar	Russia_Wildboar_West	East Europe	Yang B et al., 2017 Genome-wide SNP data unveils the globalization of domesticated pigs. Genet Sel Evol. 2017 Sep 21;49(1):71. doi: 10.1186/s12711-017-0345-y. Erratum in: Genet Sel Evol. 2020 Jun 4;52(1):30. PMID: 28934946; PMCID: PMC5609627.
RUWB3_5_J	Wild Boar	Russia_Wildboar_West	East Europe	Yang B et al., 2017 Genome-wide SNP data unveils the globalization of domesticated pigs. Genet Sel Evol. 2017 Sep 21;49(1):71. doi: 10.1186/s12711-017-0345-y. Erratum in: Genet Sel Evol. 2020 Jun 4;52(1):30. PMID: 28934946; PMCID: PMC5609628.
RUWB3_6_J	Wild Boar	Russia_Wildboar_West	East Europe	Yang B et al., 2017 Genome-wide SNP data unveils the globalization of domesticated pigs. Genet Sel Evol. 2017 Sep 21;49(1):71. doi: 10.1186/s12711-017-0345-y. Erratum in: Genet Sel Evol. 2020 Jun 4;52(1):30. PMID: 28934946; PMCID: PMC5609629.
RUWB3_7_J	Wild Boar	Russia_Wildboar_West	East Europe	Yang B et al., 2017 Genome-wide SNP data unveils the globalization of domesticated pigs. Genet Sel Evol. 2017 Sep 21;49(1):71. doi: 10.1186/s12711-017-0345-y. Erratum in: Genet Sel Evol. 2020 Jun 4;52(1):30. PMID: 28934946; PMCID: PMC5609630.
RUWB3_10_J	Wild Boar	Russia_Wildboar_West	East Europe	Yang B et al., 2017 Genome-wide SNP data unveils the globalization of domesticated pigs. Genet Sel Evol. 2017 Sep 21;49(1):71. doi: 10.1186/s12711-017-0345-y. Erratum in: Genet Sel Evol. 2020 Jun 4;52(1):30. PMID: 28934946; PMCID: PMC5609631.
RUWB3_11_J	Wild Boar	Russia_Wildboar_West	East Europe	Yang B et al., 2017 Genome-wide SNP data unveils the globalization of domesticated pigs. Genet Sel Evol. 2017 Sep 21;49(1):71. doi: 10.1186/s12711-017-0345-y. Erratum in: Genet Sel Evol. 2020 Jun 4;52(1):30. PMID: 28934946; PMCID: PMC5609632.
RUWB3_12_J	Wild Boar	Russia_Wildboar_West	East Europe	Yang B et al., 2017 Genome-wide SNP data unveils the globalization of domesticated pigs. Genet Sel Evol. 2017 Sep 21;49(1):71. doi: 10.1186/s12711-017-0345-y. Erratum in: Genet Sel Evol. 2020 Jun 4;52(1):30. PMID: 28934946; PMCID: PMC5609633.
RUWB3_13_J	Wild Boar	Russia_Wildboar_West	East Europe	Yang B et al., 2017 Genome-wide SNP data unveils the globalization of domesticated pigs. Genet Sel Evol. 2017 Sep 21;49(1):71. doi: 10.1186/s12711-017-0345-y. Erratum in: Genet Sel Evol. 2020 Jun 4;52(1):30. PMID: 28934946; PMCID: PMC5609634.
RUWB3_14_J	Wild Boar	Russia_Wildboar_West	East Europe	Yang B et al., 2017 Genome-wide SNP data unveils the globalization of domesticated pigs. Genet Sel Evol. 2017 Sep 21;49(1):71. doi: 10.1186/s12711-017-0345-y. Erratum in: Genet Sel Evol. 2020 Jun 4;52(1):30. PMID: 28934946; PMCID: PMC5609635.
RUWB3_15_J	Wild Boar	Russia_Wildboar_West	East Europe	Yang B et al., 2017 Genome-wide SNP data unveils the globalization of domesticated pigs. Genet Sel Evol. 2017 Sep 21;49(1):71. doi: 10.1186/s12711-017-0345-y. Erratum in: Genet Sel Evol. 2020 Jun 4;52(1):30. PMID: 28934946; PMCID: PMC5609636.
RUWB3_16_J	Wild Boar	Russia_Wildboar_West	East Europe	Yang B et al., 2017 Genome-wide SNP data unveils the globalization of domesticated pigs. Genet Sel Evol. 2017 Sep 21;49(1):71. doi: 10.1186/s12711-017-0345-y. Erratum in: Genet Sel Evol. 2020 Jun 4;52(1):30. PMID: 28934946; PMCID: PMC5609637.
RUWB3_17_J	Wild Boar	Russia_Wildboar_West	East Europe	Yang B et al., 2017 Genome-wide SNP data unveils the globalization of domesticated pigs. Genet Sel Evol. 2017 Sep 21;49(1):71. doi: 10.1186/s12711-017-0345-y. Erratum in: Genet Sel Evol. 2020 Jun 4;52(1):30. PMID: 28934946; PMCID: PMC5609638.
RUWB3_18_J	Wild Boar	Russia_Wildboar_West	East Europe	Yang B et al., 2017 Genome-wide SNP data unveils the globalization of domesticated pigs. Genet Sel Evol. 2017 Sep 21;49(1):71. doi: 10.1186/s12711-017-0345-y. Erratum in: Genet Sel Evol. 2020 Jun 4;52(1):30. PMID: 28934946; PMCID: PMC5609639.
RUWB3_19_J	Wild Boar	Russia_Wildboar_West	East Europe	Yang B et al., 2017 Genome-wide SNP data unveils the globalization of domesticated pigs. Genet Sel Evol. 2017 Sep 21;49(1):71. doi: 10.1186/s12711-017-0345-y. Erratum in: Genet Sel Evol. 2020 Jun 4;52(1):30. PMID: 28934946; PMCID: PMC5609640.
RUWB3_20_J	Wild Boar	Russia_Wildboar_West	East Europe	Yang B et al., 2017 Genome-wide SNP data unveils the globalization of domesticated pigs. Genet Sel Evol. 2017 Sep 21;49(1):71. doi: 10.1186/s12711-017-0345-y. Erratum in: Genet Sel Evol. 2020 Jun 4;52(1):30. PMID: 28934946; PMCID: PMC5609641.
RUWB3_21_J	Wild Boar	Russia_Wildboar_West	East Europe	Yang B et al., 2017 Genome-wide SNP data unveils the globalization of domesticated pigs. Genet Sel Evol. 2017 Sep 21;49(1):71. doi: 10.1186/s12711-017-0345-y. Erratum in: Genet Sel Evol. 2020 Jun 4;52(1):30. PMID: 28934946; PMCID: PMC5609642.
RUWB3_23_J	Wild Boar	Russia_Wildboar_West	East Europe	Yang B et al., 2017 Genome-wide SNP data unveils the globalization of domesticated pigs. Genet Sel Evol. 2017 Sep 21;49(1):71. doi: 10.1186/s12711-017-0345-y. Erratum in: Genet Sel Evol. 2020 Jun 4;52(1):30. PMID: 28934946; PMCID: PMC5609643.
RUWB3_24_J	Wild Boar	Russia_Wildboar_West	East Europe	Yang B et al., 2017 Genome-wide SNP data unveils the globalization of domesticated pigs. Genet Sel Evol. 2017 Sep 21;49(1):71. doi: 10.1186/s12711-017-0345-y. Erratum in: Genet Sel Evol. 2020 Jun 4;52(1):30. PMID: 28934946; PMCID: PMC5609644.
RUWB3_29_J	Wild Boar	Russia_Wildboar_West	East Europe	Yang B et al., 2017 Genome-wide SNP data unveils the globalization of domesticated pigs. Genet Sel Evol. 2017 Sep 21;49(1):71. doi: 10.1186/s12711-017-0345-y. Erratum in: Genet Sel Evol. 2020 Jun 4;52(1):30. PMID: 28934946; PMCID: PMC5609645.
FIWB_1_W	Wild Boar	Finland_WildBoar	North Europe	Yang B et al., 2017 Genome-wide SNP data unveils the globalization of domesticated pigs. Genet Sel Evol. 2017 Sep 21;49(1):71. doi: 10.1186/s12711-017-0345-y. Erratum in: Genet Sel Evol. 2020 Jun 4;52(1):30. PMID: 28934946; PMCID: PMC5609646.
FIWB_2_W	Wild Boar	Finland_WildBoar	North Europe	Yang B et al., 2017 Genome-wide SNP data unveils the globalization of domesticated pigs. Genet Sel Evol. 2017 Sep 21;49(1):71. doi: 10.1186/s12711-017-0345-y. Erratum in: Genet Sel Evol. 2020 Jun 4;52(1):30. PMID: 28934946; PMCID: PMC5609647.
NEWB_13_W	Wild Boar	NW_European_WildBoar	West Eruope	Yang B et al., 2017 Genome-wide SNP data unveils the globalization of domesticated pigs. Genet Sel Evol. 2017 Sep 21;49(1):71. doi: 10.1186/s12711-017-0345-y. Erratum in: Genet Sel Evol. 2020 Jun 4;52(1):30. PMID: 28934946; PMCID: PMC5609648.
NEWB_14_W	Wild Boar	NW_European_WildBoar	West Eruope	Yang B et al., 2017 Genome-wide SNP data unveils the globalization of domesticated pigs. Genet Sel Evol. 2017 Sep 21;49(1):71. doi: 10.1186/s12711-017-0345-y. Erratum in: Genet Sel Evol. 2020 Jun 4;52(1):30. PMID: 28934946; PMCID: PMC5609649.
NEWB_15_W	Wild Boar	NW_European_WildBoar	West Eruope	Yang B et al., 2017 Genome-wide SNP data unveils the globalization of domesticated pigs. Genet Sel Evol. 2017 Sep 21;49(1):71. doi: 10.1186/s12711-017-0345-y. Erratum in: Genet Sel Evol. 2020 Jun 4;52(1):30. PMID: 28934946; PMCID: PMC5609650.
NEWB_17_W	Wild Boar	NW_European_WildBoar	West Eruope	Yang B et al., 2017 Genome-wide SNP data unveils the globalization of domesticated pigs. Genet Sel Evol. 2017 Sep 21;49(1):71. doi: 10.1186/s12711-017-0345-y. Erratum in: Genet Sel Evol. 2020 Jun 4;52(1):30. PMID: 28934946; PMCID: PMC5609651.
NEWB_18_W	Wild Boar	NW_European_WildBoar	West Eruope	Yang B et al., 2017 Genome-wide SNP data unveils the globalization of domesticated pigs. Genet Sel Evol. 2017 Sep 21;49(1):71. doi: 10.1186/s12711-017-0345-y. Erratum in: Genet Sel Evol. 2020 Jun 4;52(1):30. PMID: 28934946; PMCID: PMC5609652.
NEWB_19_W	Wild Boar	NW_European_WildBoar	West Eruope	Yang B et al., 2017 Genome-wide SNP data unveils the globalization of domesticated pigs. Genet Sel Evol. 2017 Sep 21;49(1):71. doi: 10.1186/s12711-017-0345-y. Erratum in: Genet Sel Evol. 2020 Jun 4;52(1):30. PMID: 28934946; PMCID: PMC5609653.
NEWB_20_W	Wild Boar	NW_European_WildBoar	West Eruope	Yang B et al., 2017 Genome-wide SNP data unveils the globalization of domesticated pigs. Genet Sel Evol. 2017 Sep 21;49(1):71. doi: 10.1186/s12711-017-0345-y. Erratum in: Genet Sel Evol. 2020 Jun 4;52(1):30. PMID: 28934946; PMCID: PMC5609654.
NEWB_21_W	Wild Boar	NW_European_WildBoar	West Eruope	Yang B et al., 2017 Genome-wide SNP data unveils the globalization of domesticated pigs. Genet Sel Evol. 2017 Sep 21;49(1):71. doi: 10.1186/s12711-017-0345-y. Erratum in: Genet Sel Evol. 2020 Jun 4;52(1):30. PMID: 28934946; PMCID: PMC5609655.
NEWB_26_W	Wild Boar	NW_European_WildBoar	West Eruope	Yang B et al., 2017 Genome-wide SNP data unveils the globalization of domesticated pigs. Genet Sel Evol. 2017 Sep 21;49(1):71. doi: 10.1186/s12711-017-0345-y. Erratum in: Genet Sel Evol. 2020 Jun 4;52(1):30. PMID: 28934946; PMCID: PMC5609656.
NEWB_31_W	Wild Boar	NW_European_WildBoar	West Eruope	Yang B et al., 2017 Genome-wide SNP data unveils the globalization of domesticated pigs. Genet Sel Evol. 2017 Sep 21;49(1):71. doi: 10.1186/s12711-017-0345-y. Erratum in: Genet Sel Evol. 2020 Jun 4;52(1):30. PMID: 28934946; PMCID: PMC5609657.
NEWB_34_W	Wild Boar	NW_European_WildBoar	West Eruope	Yang B et al., 2017 Genome-wide SNP data unveils the globalization of domesticated pigs. Genet Sel Evol. 2017 Sep 21;49(1):71. doi: 10.1186/s12711-017-0345-y. Erratum in: Genet Sel Evol. 2020 Jun 4;52(1):30. PMID: 28934946; PMCID: PMC5609658.
NEWB_35_W	Wild Boar	NW_European_WildBoar	West Eruope	Yang B et al., 2017 Genome-wide SNP data unveils the globalization of domesticated pigs. Genet Sel Evol. 2017 Sep 21;49(1):71. doi: 10.1186/s12711-017-0345-y. Erratum in: Genet Sel Evol. 2020 Jun 4;52(1):30. PMID: 28934946; PMCID: PMC5609659.
NEWB_62_W	Wild Boar	NW_European_WildBoar	West Eruope	Yang B et al., 2017 Genome-wide SNP data unveils the globalization of domesticated pigs. Genet Sel Evol. 2017 Sep 21;49(1):71. doi: 10.1186/s12711-017-0345-y. Erratum in: Genet Sel Evol. 2020 Jun 4;52(1):30. PMID: 28934946; PMCID: PMC5609660.
NEWB_65_W	Wild Boar	NW_European_WildBoar	West Eruope	Yang B et al., 2017 Genome-wide SNP data unveils the globalization of domesticated pigs. Genet Sel Evol. 2017 Sep 21;49(1):71. doi: 10.1186/s12711-017-0345-y. Erratum in: Genet Sel Evol. 2020 Jun 4;52(1):30. PMID: 28934946; PMCID: PMC5609661.
IBWB_1_W	Wild Boar	Iberian_WildBoar	South Eruope	Yang B et al., 2017 Genome-wide SNP data unveils the globalization of domesticated pigs. Genet Sel Evol. 2017 Sep 21;49(1):71. doi: 10.1186/s12711-017-0345-y. Erratum in: Genet Sel Evol. 2020 Jun 4;52(1):30. PMID: 28934946; PMCID: PMC5609662.
IBWB_2_W	Wild Boar	Iberian_WildBoar	South Eruope	Yang B et al., 2017 Genome-wide SNP data unveils the globalization of domesticated pigs. Genet Sel Evol. 2017 Sep 21;49(1):71. doi: 10.1186/s12711-017-0345-y. Erratum in: Genet Sel Evol. 2020 Jun 4;52(1):30. PMID: 28934946; PMCID: PMC5609663.
IBWB_3_W	Wild Boar	Iberian_WildBoar	South Eruope	Yang B et al., 2017 Genome-wide SNP data unveils the globalization of domesticated pigs. Genet Sel Evol. 2017 Sep 21;49(1):71. doi: 10.1186/s12711-017-0345-y. Erratum in: Genet Sel Evol. 2020 Jun 4;52(1):30. PMID: 28934946; PMCID: PMC5609664.
IBWB_4_W	Wild Boar	Iberian_WildBoar	South Eruope	Yang B et al., 2017 Genome-wide SNP data unveils the globalization of domesticated pigs. Genet Sel Evol. 2017 Sep 21;49(1):71. doi: 10.1186/s12711-017-0345-y. Erratum in: Genet Sel Evol. 2020 Jun 4;52(1):30. PMID: 28934946; PMCID: PMC5609665.
IBWB_5_W	Wild Boar	Iberian_WildBoar	South Eruope	Yang B et al., 2017 Genome-wide SNP data unveils the globalization of domesticated pigs. Genet Sel Evol. 2017 Sep 21;49(1):71. doi: 10.1186/s12711-017-0345-y. Erratum in: Genet Sel Evol. 2020 Jun 4;52(1):30. PMID: 28934946; PMCID: PMC5609666.
IBWB_6_W	Wild Boar	Iberian_WildBoar	South Eruope	Yang B et al., 2017 Genome-wide SNP data unveils the globalization of domesticated pigs. Genet Sel Evol. 2017 Sep 21;49(1):71. doi: 10.1186/s12711-017-0345-y. Erratum in: Genet Sel Evol. 2020 Jun 4;52(1):30. PMID: 28934946; PMCID: PMC5609667.
IBWB_7_W	Wild Boar	Iberian_WildBoar	South Eruope	Yang B et al., 2017 Genome-wide SNP data unveils the globalization of domesticated pigs. Genet Sel Evol. 2017 Sep 21;49(1):71. doi: 10.1186/s12711-017-0345-y. Erratum in: Genet Sel Evol. 2020 Jun 4;52(1):30. PMID: 28934946; PMCID: PMC5609668.
IBWB_8_W	Wild Boar	Iberian_WildBoar	South Eruope	Yang B et al., 2017 Genome-wide SNP data unveils the globalization of domesticated pigs. Genet Sel Evol. 2017 Sep 21;49(1):71. doi: 10.1186/s12711-017-0345-y. Erratum in: Genet Sel Evol. 2020 Jun 4;52(1):30. PMID: 28934946; PMCID: PMC5609669.
IBWB_9_W	Wild Boar	Iberian_WildBoar	South Eruope	Yang B et al., 2017 Genome-wide SNP data unveils the globalization of domesticated pigs. Genet Sel Evol. 2017 Sep 21;49(1):71. doi: 10.1186/s12711-017-0345-y. Erratum in: Genet Sel Evol. 2020 Jun 4;52(1):30. PMID: 28934946; PMCID: PMC5609670.
IBWB_10_W	Wild Boar	Iberian_WildBoar	South Eruope	Yang B et al., 2017 Genome-wide SNP data unveils the globalization of domesticated pigs. Genet Sel Evol. 2017 Sep 21;49(1):71. doi: 10.1186/s12711-017-0345-y. Erratum in: Genet Sel Evol. 2020 Jun 4;52(1):30. PMID: 28934946; PMCID: PMC5609671.
IBWB_11_W	Wild Boar	Iberian_WildBoar	South Eruope	Yang B et al., 2017 Genome-wide SNP data unveils the globalization of domesticated pigs. Genet Sel Evol. 2017 Sep 21;49(1):71. doi: 10.1186/s12711-017-0345-y. Erratum in: Genet Sel Evol. 2020 Jun 4;52(1):30. PMID: 28934946; PMCID: PMC5609672.
NEWB_67_W	Wild Boar	NW_European_WildBoar	West Eruope	Yang B et al., 2017 Genome-wide SNP data unveils the globalization of domesticated pigs. Genet Sel Evol. 2017 Sep 21;49(1):71. doi: 10.1186/s12711-017-0345-y. Erratum in: Genet Sel Evol. 2020 Jun 4;52(1):30. PMID: 28934946; PMCID: PMC5609673.
NEWB_68_W	Wild Boar	NW_European_WildBoar	West Eruope	Yang B et al., 2017 Genome-wide SNP data unveils the globalization of domesticated pigs. Genet Sel Evol. 2017 Sep 21;49(1):71. doi: 10.1186/s12711-017-0345-y. Erratum in: Genet Sel Evol. 2020 Jun 4;52(1):30. PMID: 28934946; PMCID: PMC5609674.
NEWB_69_W	Wild Boar	NW_European_WildBoar	West Eruope	Yang B et al., 2017 Genome-wide SNP data unveils the globalization of domesticated pigs. Genet Sel Evol. 2017 Sep 21;49(1):71. doi: 10.1186/s12711-017-0345-y. Erratum in: Genet Sel Evol. 2020 Jun 4;52(1):30. PMID: 28934946; PMCID: PMC5609675.
NEWB_74_W	Wild Boar	NW_European_WildBoar	West Eruope	Yang B et al., 2017 Genome-wide SNP data unveils the globalization of domesticated pigs. Genet Sel Evol. 2017 Sep 21;49(1):71. doi: 10.1186/s12711-017-0345-y. Erratum in: Genet Sel Evol. 2020 Jun 4;52(1):30. PMID: 28934946; PMCID: PMC5609676.
NEWB_79_W	Wild Boar	NW_European_WildBoar	West Eruope	Yang B et al., 2017 Genome-wide SNP data unveils the globalization of domesticated pigs. Genet Sel Evol. 2017 Sep 21;49(1):71. doi: 10.1186/s12711-017-0345-y. Erratum in: Genet Sel Evol. 2020 Jun 4;52(1):30. PMID: 28934946; PMCID: PMC5609677.
NEWB_81_W	Wild Boar	NW_European_WildBoar	West Eruope	Yang B et al., 2017 Genome-wide SNP data unveils the globalization of domesticated pigs. Genet Sel Evol. 2017 Sep 21;49(1):71. doi: 10.1186/s12711-017-0345-y. Erratum in: Genet Sel Evol. 2020 Jun 4;52(1):30. PMID: 28934946; PMCID: PMC5609678.
IBWB_12_W	Wild Boar	Iberian_WildBoar	South Eruope	Yang B et al., 2017 Genome-wide SNP data unveils the globalization of domesticated pigs. Genet Sel Evol. 2017 Sep 21;49(1):71. doi: 10.1186/s12711-017-0345-y. Erratum in: Genet Sel Evol. 2020 Jun 4;52(1):30. PMID: 28934946; PMCID: PMC5609679.
IBWB_13_W	Wild Boar	Iberian_WildBoar	South Eruope	Yang B et al., 2017 Genome-wide SNP data unveils the globalization of domesticated pigs. Genet Sel Evol. 2017 Sep 21;49(1):71. doi: 10.1186/s12711-017-0345-y. Erratum in: Genet Sel Evol. 2020 Jun 4;52(1):30. PMID: 28934946; PMCID: PMC5609680.
IBWB_14_W	Wild Boar	Iberian_WildBoar	South Eruope	Yang B et al., 2017 Genome-wide SNP data unveils the globalization of domesticated pigs. Genet Sel Evol. 2017 Sep 21;49(1):71. doi: 10.1186/s12711-017-0345-y. Erratum in: Genet Sel Evol. 2020 Jun 4;52(1):30. PMID: 28934946; PMCID: PMC5609681.
IBWB_15_W	Wild Boar	Iberian_WildBoar	South Eruope	Yang B et al., 2017 Genome-wide SNP data unveils the globalization of domesticated pigs. Genet Sel Evol. 2017 Sep 21;49(1):71. doi: 10.1186/s12711-017-0345-y. Erratum in: Genet Sel Evol. 2020 Jun 4;52(1):30. PMID: 28934946; PMCID: PMC5609682.
SBWB_3_W	Wild Boar	South_Balkan_WildBoar	East&South Eruope	Yang B et al., 2017 Genome-wide SNP data unveils the globalization of domesticated pigs. Genet Sel Evol. 2017 Sep 21;49(1):71. doi: 10.1186/s12711-017-0345-y. Erratum in: Genet Sel Evol. 2020 Jun 4;52(1):30. PMID: 28934946; PMCID: PMC5609683.
SBWB_4_W	Wild Boar	South_Balkan_WildBoar	East&South Eruope	Yang B et al., 2017 Genome-wide SNP data unveils the globalization of domesticated pigs. Genet Sel Evol. 2017 Sep 21;49(1):71. doi: 10.1186/s12711-017-0345-y. Erratum in: Genet Sel Evol. 2020 Jun 4;52(1):30. PMID: 28934946; PMCID: PMC5609684.
SBWB_5_W	Wild Boar	South_Balkan_WildBoar	East&South Eruope	Yang B et al., 2017 Genome-wide SNP data unveils the globalization of domesticated pigs. Genet Sel Evol. 2017 Sep 21;49(1):71. doi: 10.1186/s12711-017-0345-y. Erratum in: Genet Sel Evol. 2020 Jun 4;52(1):30. PMID: 28934946; PMCID: PMC5609685.
SBWB_6_W	Wild Boar	South_Balkan_WildBoar	East&South Eruope	Yang B et al., 2017 Genome-wide SNP data unveils the globalization of domesticated pigs. Genet Sel Evol. 2017 Sep 21;49(1):71. doi: 10.1186/s12711-017-0345-y. Erratum in: Genet Sel Evol. 2020 Jun 4;52(1):30. PMID: 28934946; PMCID: PMC5609686.
SBWB_8_W	Wild Boar	South_Balkan_WildBoar	East&South Eruope	Yang B et al., 2017 Genome-wide SNP data unveils the globalization of domesticated pigs. Genet Sel Evol. 2017 Sep 21;49(1):71. doi: 10.1186/s12711-017-0345-y. Erratum in: Genet Sel Evol. 2020 Jun 4;52(1):30. PMID: 28934946; PMCID: PMC5609687.
SBWB_11_W	Wild Boar	South_Balkan_WildBoar	East&South Eruope	Yang B et al., 2017 Genome-wide SNP data unveils the globalization of domesticated pigs. Genet Sel Evol. 2017 Sep 21;49(1):71. doi: 10.1186/s12711-017-0345-y. Erratum in: Genet Sel Evol. 2020 Jun 4;52(1):30. PMID: 28934946; PMCID: PMC5609688.
SBWB_12_W	Wild Boar	South_Balkan_WildBoar	East&South Eruope	Yang B et al., 2017 Genome-wide SNP data unveils the globalization of domesticated pigs. Genet Sel Evol. 2017 Sep 21;49(1):71. doi: 10.1186/s12711-017-0345-y. Erratum in: Genet Sel Evol. 2020 Jun 4;52(1):30. PMID: 28934946; PMCID: PMC5609689.
SBWB_13_W	Wild Boar	South_Balkan_WildBoar	East&South Eruope	Yang B et al., 2017 Genome-wide SNP data unveils the globalization of domesticated pigs. Genet Sel Evol. 2017 Sep 21;49(1):71. doi: 10.1186/s12711-017-0345-y. Erratum in: Genet Sel Evol. 2020 Jun 4;52(1):30. PMID: 28934946; PMCID: PMC5609690.
SBWB_16_W	Wild Boar	South_Balkan_WildBoar	East&South Eruope	Yang B et al., 2017 Genome-wide SNP data unveils the globalization of domesticated pigs. Genet Sel Evol. 2017 Sep 21;49(1):71. doi: 10.1186/s12711-017-0345-y. Erratum in: Genet Sel Evol. 2020 Jun 4;52(1):30. PMID: 28934946; PMCID: PMC5609691.
SBWB_18_W	Wild Boar	South_Balkan_WildBoar	East&South Eruope	Yang B et al., 2017 Genome-wide SNP data unveils the globalization of domesticated pigs. Genet Sel Evol. 2017 Sep 21;49(1):71. doi: 10.1186/s12711-017-0345-y. Erratum in: Genet Sel Evol. 2020 Jun 4;52(1):30. PMID: 28934946; PMCID: PMC5609692.
SBWB_19_W	Wild Boar	South_Balkan_WildBoar	East&South Eruope	Yang B et al., 2017 Genome-wide SNP data unveils the globalization of domesticated pigs. Genet Sel Evol. 2017 Sep 21;49(1):71. doi: 10.1186/s12711-017-0345-y. Erratum in: Genet Sel Evol. 2020 Jun 4;52(1):30. PMID: 28934946; PMCID: PMC5609693.
SBWB_20_W	Wild Boar	South_Balkan_WildBoar	East&South Eruope	Yang B et al., 2017 Genome-wide SNP data unveils the globalization of domesticated pigs. Genet Sel Evol. 2017 Sep 21;49(1):71. doi: 10.1186/s12711-017-0345-y. Erratum in: Genet Sel Evol. 2020 Jun 4;52(1):30. PMID: 28934946; PMCID: PMC5609694.
SBWB_22_W	Wild Boar	South_Balkan_WildBoar	East&South Eruope	Yang B et al., 2017 Genome-wide SNP data unveils the globalization of domesticated pigs. Genet Sel Evol. 2017 Sep 21;49(1):71. doi: 10.1186/s12711-017-0345-y. Erratum in: Genet Sel Evol. 2020 Jun 4;52(1):30. PMID: 28934946; PMCID: PMC5609695.
SBWB_23_W	Wild Boar	South_Balkan_WildBoar	East&South Eruope	Yang B et al., 2017 Genome-wide SNP data unveils the globalization of domesticated pigs. Genet Sel Evol. 2017 Sep 21;49(1):71. doi: 10.1186/s12711-017-0345-y. Erratum in: Genet Sel Evol. 2020 Jun 4;52(1):30. PMID: 28934946; PMCID: PMC5609696.
SBWB_24_W	Wild Boar	South_Balkan_WildBoar	East&South Eruope	Yang B et al., 2017 Genome-wide SNP data unveils the globalization of domesticated pigs. Genet Sel Evol. 2017 Sep 21;49(1):71. doi: 10.1186/s12711-017-0345-y. Erratum in: Genet Sel Evol. 2020 Jun 4;52(1):30. PMID: 28934946; PMCID: PMC5609697.
SBWB_25_W	Wild Boar	South_Balkan_WildBoar	East&South Eruope	Yang B et al., 2017 Genome-wide SNP data unveils the globalization of domesticated pigs. Genet Sel Evol. 2017 Sep 21;49(1):71. doi: 10.1186/s12711-017-0345-y. Erratum in: Genet Sel Evol. 2020 Jun 4;52(1):30. PMID: 28934946; PMCID: PMC5609698.
SBWB_26_W	Wild Boar	South_Balkan_WildBoar	East&South Eruope	Yang B et al., 2017 Genome-wide SNP data unveils the globalization of domesticated pigs. Genet Sel Evol. 2017 Sep 21;49(1):71. doi: 10.1186/s12711-017-0345-y. Erratum in: Genet Sel Evol. 2020 Jun 4;52(1):30. PMID: 28934946; PMCID: PMC5609699.
SBWB_28_W	Wild Boar	South_Balkan_WildBoar	East&South Eruope	Yang B et al., 2017 Genome-wide SNP data unveils the globalization of domesticated pigs. Genet Sel Evol. 2017 Sep 21;49(1):71. doi: 10.1186/s12711-017-0345-y. Erratum in: Genet Sel Evol. 2020 Jun 4;52(1):30. PMID: 28934946; PMCID: PMC5609700.
SBWB_30_W	Wild Boar	South_Balkan_WildBoar	East&South Eruope	Yang B et al., 2017 Genome-wide SNP data unveils the globalization of domesticated pigs. Genet Sel Evol. 2017 Sep 21;49(1):71. doi: 10.1186/s12711-017-0345-y. Erratum in: Genet Sel Evol. 2020 Jun 4;52(1):30. PMID: 28934946; PMCID: PMC5609701.
SBWB_34_W	Wild Boar	South_Balkan_WildBoar	East&South Eruope	Yang B et al., 2017 Genome-wide SNP data unveils the globalization of domesticated pigs. Genet Sel Evol. 2017 Sep 21;49(1):71. doi: 10.1186/s12711-017-0345-y. Erratum in: Genet Sel Evol. 2020 Jun 4;52(1):30. PMID: 28934946; PMCID: PMC5609702.
PLWB_1_W	Wild Boar	Poland_WildBoar	Middle Eruope	Yang B et al., 2017 Genome-wide SNP data unveils the globalization of domesticated pigs. Genet Sel Evol. 2017 Sep 21;49(1):71. doi: 10.1186/s12711-017-0345-y. Erratum in: Genet Sel Evol. 2020 Jun 4;52(1):30. PMID: 28934946; PMCID: PMC5609703.
PLWB_2_W	Wild Boar	Poland_WildBoar	Middle Eruope	Yang B et al., 2017 Genome-wide SNP data unveils the globalization of domesticated pigs. Genet Sel Evol. 2017 Sep 21;49(1):71. doi: 10.1186/s12711-017-0345-y. Erratum in: Genet Sel Evol. 2020 Jun 4;52(1):30. PMID: 28934946; PMCID: PMC5609704.
PLWB_3_W	Wild Boar	Poland_WildBoar	Middle Eruope	Yang B et al., 2017 Genome-wide SNP data unveils the globalization of domesticated pigs. Genet Sel Evol. 2017 Sep 21;49(1):71. doi: 10.1186/s12711-017-0345-y. Erratum in: Genet Sel Evol. 2020 Jun 4;52(1):30. PMID: 28934946; PMCID: PMC5609705.
PLWB_4_W	Wild Boar	Poland_WildBoar	Middle Eruope	Yang B et al., 2017 Genome-wide SNP data unveils the globalization of domesticated pigs. Genet Sel Evol. 2017 Sep 21;49(1):71. doi: 10.1186/s12711-017-0345-y. Erratum in: Genet Sel Evol. 2020 Jun 4;52(1):30. PMID: 28934946; PMCID: PMC5609706.
PLWB_5_W	Wild Boar	Poland_WildBoar	Middle Eruope	Yang B et al., 2017 Genome-wide SNP data unveils the globalization of domesticated pigs. Genet Sel Evol. 2017 Sep 21;49(1):71. doi: 10.1186/s12711-017-0345-y. Erratum in: Genet Sel Evol. 2020 Jun 4;52(1):30. PMID: 28934946; PMCID: PMC5609707.
PLWB_6_W	Wild Boar	Poland_WildBoar	Middle Eruope	Yang B et al., 2017 Genome-wide SNP data unveils the globalization of domesticated pigs. Genet Sel Evol. 2017 Sep 21;49(1):71. doi: 10.1186/s12711-017-0345-y. Erratum in: Genet Sel Evol. 2020 Jun 4;52(1):30. PMID: 28934946; PMCID: PMC5609708.
PLWB_7_W	Wild Boar	Poland_WildBoar	Middle Eruope	Yang B et al., 2017 Genome-wide SNP data unveils the globalization of domesticated pigs. Genet Sel Evol. 2017 Sep 21;49(1):71. doi: 10.1186/s12711-017-0345-y. Erratum in: Genet Sel Evol. 2020 Jun 4;52(1):30. PMID: 28934946; PMCID: PMC5609709.
PLWB_8_W	Wild Boar	Poland_WildBoar	Middle Eruope	Yang B et al., 2017 Genome-wide SNP data unveils the globalization of domesticated pigs. Genet Sel Evol. 2017 Sep 21;49(1):71. doi: 10.1186/s12711-017-0345-y. Erratum in: Genet Sel Evol. 2020 Jun 4;52(1):30. PMID: 28934946; PMCID: PMC5609710.
FIWB_3_W	Wild Boar	Finland_WildBoar	North Europe	Yang B et al., 2017 Genome-wide SNP data unveils the globalization of domesticated pigs. Genet Sel Evol. 2017 Sep 21;49(1):71. doi: 10.1186/s12711-017-0345-y. Erratum in: Genet Sel Evol. 2020 Jun 4;52(1):30. PMID: 28934946; PMCID: PMC5609711.
FIWB_4_W	Wild Boar	Finland_WildBoar	North Europe	Yang B et al., 2017 Genome-wide SNP data unveils the globalization of domesticated pigs. Genet Sel Evol. 2017 Sep 21;49(1):71. doi: 10.1186/s12711-017-0345-y. Erratum in: Genet Sel Evol. 2020 Jun 4;52(1):30. PMID: 28934946; PMCID: PMC5609712.
FIWB_5_W	Wild Boar	Finland_WildBoar	North Europe	Yang B et al., 2017 Genome-wide SNP data unveils the globalization of domesticated pigs. Genet Sel Evol. 2017 Sep 21;49(1):71. doi: 10.1186/s12711-017-0345-y. Erratum in: Genet Sel Evol. 2020 Jun 4;52(1):30. PMID: 28934946; PMCID: PMC5609713.
ITWB1_9_W	Wild Boar	Italy_WildBoar	South Eruope	Yang B et al., 2017 Genome-wide SNP data unveils the globalization of domesticated pigs. Genet Sel Evol. 2017 Sep 21;49(1):71. doi: 10.1186/s12711-017-0345-y. Erratum in: Genet Sel Evol. 2020 Jun 4;52(1):30. PMID: 28934946; PMCID: PMC5609714.
ITWB1_10_W	Wild Boar	Italy_WildBoar	South Eruope	Yang B et al., 2017 Genome-wide SNP data unveils the globalization of domesticated pigs. Genet Sel Evol. 2017 Sep 21;49(1):71. doi: 10.1186/s12711-017-0345-y. Erratum in: Genet Sel Evol. 2020 Jun 4;52(1):30. PMID: 28934946; PMCID: PMC5609715.
HRWB_1_W	Wild Boar	Croatia_WildBoar	Middle Eruope	Yang B et al., 2017 Genome-wide SNP data unveils the globalization of domesticated pigs. Genet Sel Evol. 2017 Sep 21;49(1):71. doi: 10.1186/s12711-017-0345-y. Erratum in: Genet Sel Evol. 2020 Jun 4;52(1):30. PMID: 28934946; PMCID: PMC5609716.
HRWB_2_W	Wild Boar	Croatia_WildBoar	Middle Eruope	Yang B et al., 2017 Genome-wide SNP data unveils the globalization of domesticated pigs. Genet Sel Evol. 2017 Sep 21;49(1):71. doi: 10.1186/s12711-017-0345-y. Erratum in: Genet Sel Evol. 2020 Jun 4;52(1):30. PMID: 28934946; PMCID: PMC5609717.
HRWB_3_W	Wild Boar	Croatia_WildBoar	Middle Eruope	Yang B et al., 2017 Genome-wide SNP data unveils the globalization of domesticated pigs. Genet Sel Evol. 2017 Sep 21;49(1):71. doi: 10.1186/s12711-017-0345-y. Erratum in: Genet Sel Evol. 2020 Jun 4;52(1):30. PMID: 28934946; PMCID: PMC5609718.
HRWB_4_W	Wild Boar	Croatia_WildBoar	Middle Eruope	Yang B et al., 2017 Genome-wide SNP data unveils the globalization of domesticated pigs. Genet Sel Evol. 2017 Sep 21;49(1):71. doi: 10.1186/s12711-017-0345-y. Erratum in: Genet Sel Evol. 2020 Jun 4;52(1):30. PMID: 28934946; PMCID: PMC5609719.
HRWB_5_W	Wild Boar	Croatia_WildBoar	Middle Eruope	Yang B et al., 2017 Genome-wide SNP data unveils the globalization of domesticated pigs. Genet Sel Evol. 2017 Sep 21;49(1):71. doi: 10.1186/s12711-017-0345-y. Erratum in: Genet Sel Evol. 2020 Jun 4;52(1):30. PMID: 28934946; PMCID: PMC5609720.
HRWB_6_W	Wild Boar	Croatia_WildBoar	Middle Eruope	Yang B et al., 2017 Genome-wide SNP data unveils the globalization of domesticated pigs. Genet Sel Evol. 2017 Sep 21;49(1):71. doi: 10.1186/s12711-017-0345-y. Erratum in: Genet Sel Evol. 2020 Jun 4;52(1):30. PMID: 28934946; PMCID: PMC5609721.
HRWB_7_W	Wild Boar	Croatia_WildBoar	Middle Eruope	Yang B et al., 2017 Genome-wide SNP data unveils the globalization of domesticated pigs. Genet Sel Evol. 2017 Sep 21;49(1):71. doi: 10.1186/s12711-017-0345-y. Erratum in: Genet Sel Evol. 2020 Jun 4;52(1):30. PMID: 28934946; PMCID: PMC5609722.
HRWB_8_W	Wild Boar	Croatia_WildBoar	Middle Eruope	Yang B et al., 2017 Genome-wide SNP data unveils the globalization of domesticated pigs. Genet Sel Evol. 2017 Sep 21;49(1):71. doi: 10.1186/s12711-017-0345-y. Erratum in: Genet Sel Evol. 2020 Jun 4;52(1):30. PMID: 28934946; PMCID: PMC5609723.
HRWB_9_W	Wild Boar	Croatia_WildBoar	Middle Eruope	Yang B et al., 2017 Genome-wide SNP data unveils the globalization of domesticated pigs. Genet Sel Evol. 2017 Sep 21;49(1):71. doi: 10.1186/s12711-017-0345-y. Erratum in: Genet Sel Evol. 2020 Jun 4;52(1):30. PMID: 28934946; PMCID: PMC5609724.
HRWB_10_W	Wild Boar	Croatia_WildBoar	Middle Eruope	Yang B et al., 2017 Genome-wide SNP data unveils the globalization of domesticated pigs. Genet Sel Evol. 2017 Sep 21;49(1):71. doi: 10.1186/s12711-017-0345-y. Erratum in: Genet Sel Evol. 2020 Jun 4;52(1):30. PMID: 28934946; PMCID: PMC5609725.
HRWB_11_W	Wild Boar	Croatia_WildBoar	Middle Eruope	Yang B et al., 2017 Genome-wide SNP data unveils the globalization of domesticated pigs. Genet Sel Evol. 2017 Sep 21;49(1):71. doi: 10.1186/s12711-017-0345-y. Erratum in: Genet Sel Evol. 2020 Jun 4;52(1):30. PMID: 28934946; PMCID: PMC5609726.
HRWB_12_W	Wild Boar	Croatia_WildBoar	Middle Eruope	Yang B et al., 2017 Genome-wide SNP data unveils the globalization of domesticated pigs. Genet Sel Evol. 2017 Sep 21;49(1):71. doi: 10.1186/s12711-017-0345-y. Erratum in: Genet Sel Evol. 2020 Jun 4;52(1):30. PMID: 28934946; PMCID: PMC5609727.
HRWB_13_W	Wild Boar	Croatia_WildBoar	Middle Eruope	Yang B et al., 2017 Genome-wide SNP data unveils the globalization of domesticated pigs. Genet Sel Evol. 2017 Sep 21;49(1):71. doi: 10.1186/s12711-017-0345-y. Erratum in: Genet Sel Evol. 2020 Jun 4;52(1):30. PMID: 28934946; PMCID: PMC5609728.
HRWB_14_W	Wild Boar	Croatia_WildBoar	Middle Eruope	Yang B et al., 2017 Genome-wide SNP data unveils the globalization of domesticated pigs. Genet Sel Evol. 2017 Sep 21;49(1):71. doi: 10.1186/s12711-017-0345-y. Erratum in: Genet Sel Evol. 2020 Jun 4;52(1):30. PMID: 28934946; PMCID: PMC5609729.
HRWB_15_W	Wild Boar	Croatia_WildBoar	Middle Eruope	Yang B et al., 2017 Genome-wide SNP data unveils the globalization of domesticated pigs. Genet Sel Evol. 2017 Sep 21;49(1):71. doi: 10.1186/s12711-017-0345-y. Erratum in: Genet Sel Evol. 2020 Jun 4;52(1):30. PMID: 28934946; PMCID: PMC5609730.
HRWB_16_W	Wild Boar	Croatia_WildBoar	Middle Eruope	Yang B et al., 2017 Genome-wide SNP data unveils the globalization of domesticated pigs. Genet Sel Evol. 2017 Sep 21;49(1):71. doi: 10.1186/s12711-017-0345-y. Erratum in: Genet Sel Evol. 2020 Jun 4;52(1):30. PMID: 28934946; PMCID: PMC5609731.
ITWB1_11_W	Wild Boar	Italy_WildBoar	South Eruope	Yang B et al., 2017 Genome-wide SNP data unveils the globalization of domesticated pigs. Genet Sel Evol. 2017 Sep 21;49(1):71. doi: 10.1186/s12711-017-0345-y. Erratum in: Genet Sel Evol. 2020 Jun 4;52(1):30. PMID: 28934946; PMCID: PMC5609732.
ITWB1_1_W	Wild Boar	Italy_WildBoar	South Eruope	Yang B et al., 2017 Genome-wide SNP data unveils the globalization of domesticated pigs. Genet Sel Evol. 2017 Sep 21;49(1):71. doi: 10.1186/s12711-017-0345-y. Erratum in: Genet Sel Evol. 2020 Jun 4;52(1):30. PMID: 28934946; PMCID: PMC5609733.
ITWB1_2_W	Wild Boar	Italy_WildBoar	South Eruope	Yang B et al., 2017 Genome-wide SNP data unveils the globalization of domesticated pigs. Genet Sel Evol. 2017 Sep 21;49(1):71. doi: 10.1186/s12711-017-0345-y. Erratum in: Genet Sel Evol. 2020 Jun 4;52(1):30. PMID: 28934946; PMCID: PMC5609734.
ITWB1_3_W	Wild Boar	Italy_WildBoar	South Eruope	Yang B et al., 2017 Genome-wide SNP data unveils the globalization of domesticated pigs. Genet Sel Evol. 2017 Sep 21;49(1):71. doi: 10.1186/s12711-017-0345-y. Erratum in: Genet Sel Evol. 2020 Jun 4;52(1):30. PMID: 28934946; PMCID: PMC5609735.
ITWB1_4_W	Wild Boar	Italy_WildBoar	South Eruope	Yang B et al., 2017 Genome-wide SNP data unveils the globalization of domesticated pigs. Genet Sel Evol. 2017 Sep 21;49(1):71. doi: 10.1186/s12711-017-0345-y. Erratum in: Genet Sel Evol. 2020 Jun 4;52(1):30. PMID: 28934946; PMCID: PMC5609736.
ITWB2_2_W	Wild Boar	Italy_Sardinia_WildBoar	South Eruope	Yang B et al., 2017 Genome-wide SNP data unveils the globalization of domesticated pigs. Genet Sel Evol. 2017 Sep 21;49(1):71. doi: 10.1186/s12711-017-0345-y. Erratum in: Genet Sel Evol. 2020 Jun 4;52(1):30. PMID: 28934946; PMCID: PMC5609737.
ITWB2_3_W	Wild Boar	Italy_Sardinia_WildBoar	South Eruope	Yang B et al., 2017 Genome-wide SNP data unveils the globalization of domesticated pigs. Genet Sel Evol. 2017 Sep 21;49(1):71. doi: 10.1186/s12711-017-0345-y. Erratum in: Genet Sel Evol. 2020 Jun 4;52(1):30. PMID: 28934946; PMCID: PMC5609738.
ITWB2_4_W	Wild Boar	Italy_Sardinia_WildBoar	South Eruope	Yang B et al., 2017 Genome-wide SNP data unveils the globalization of domesticated pigs. Genet Sel Evol. 2017 Sep 21;49(1):71. doi: 10.1186/s12711-017-0345-y. Erratum in: Genet Sel Evol. 2020 Jun 4;52(1):30. PMID: 28934946; PMCID: PMC5609739.
ITWB2_10_W	Wild Boar	Italy_Sardinia_WildBoar	South Eruope	Yang B et al., 2017 Genome-wide SNP data unveils the globalization of domesticated pigs. Genet Sel Evol. 2017 Sep 21;49(1):71. doi: 10.1186/s12711-017-0345-y. Erratum in: Genet Sel Evol. 2020 Jun 4;52(1):30. PMID: 28934946; PMCID: PMC5609740.
ITWB2_16_W	Wild Boar	Italy_Sardinia_WildBoar	South Eruope	Yang B et al., 2017 Genome-wide SNP data unveils the globalization of domesticated pigs. Genet Sel Evol. 2017 Sep 21;49(1):71. doi: 10.1186/s12711-017-0345-y. Erratum in: Genet Sel Evol. 2020 Jun 4;52(1):30. PMID: 28934946; PMCID: PMC5609741.
ITWB2_24_W	Wild Boar	Italy_Sardinia_WildBoar	South Eruope	Yang B et al., 2017 Genome-wide SNP data unveils the globalization of domesticated pigs. Genet Sel Evol. 2017 Sep 21;49(1):71. doi: 10.1186/s12711-017-0345-y. Erratum in: Genet Sel Evol. 2020 Jun 4;52(1):30. PMID: 28934946; PMCID: PMC5609742.
ITWB2_25_W	Wild Boar	Italy_Sardinia_WildBoar	South Eruope	Yang B et al., 2017 Genome-wide SNP data unveils the globalization of domesticated pigs. Genet Sel Evol. 2017 Sep 21;49(1):71. doi: 10.1186/s12711-017-0345-y. Erratum in: Genet Sel Evol. 2020 Jun 4;52(1):30. PMID: 28934946; PMCID: PMC5609743.
ITWB2_31_W	Wild Boar	Italy_Sardinia_WildBoar	South Eruope	Yang B et al., 2017 Genome-wide SNP data unveils the globalization of domesticated pigs. Genet Sel Evol. 2017 Sep 21;49(1):71. doi: 10.1186/s12711-017-0345-y. Erratum in: Genet Sel Evol. 2020 Jun 4;52(1):30. PMID: 28934946; PMCID: PMC5609744.
ITWB2_33_W	Wild Boar	Italy_Sardinia_WildBoar	South Eruope	Yang B et al., 2017 Genome-wide SNP data unveils the globalization of domesticated pigs. Genet Sel Evol. 2017 Sep 21;49(1):71. doi: 10.1186/s12711-017-0345-y. Erratum in: Genet Sel Evol. 2020 Jun 4;52(1):30. PMID: 28934946; PMCID: PMC5609745.
ITWB2_34_W	Wild Boar	Italy_Sardinia_WildBoar	South Eruope	Yang B et al., 2017 Genome-wide SNP data unveils the globalization of domesticated pigs. Genet Sel Evol. 2017 Sep 21;49(1):71. doi: 10.1186/s12711-017-0345-y. Erratum in: Genet Sel Evol. 2020 Jun 4;52(1):30. PMID: 28934946; PMCID: PMC5609746.
ITWB2_38_W	Wild Boar	Italy_Sardinia_WildBoar	South Eruope	Yang B et al., 2017 Genome-wide SNP data unveils the globalization of domesticated pigs. Genet Sel Evol. 2017 Sep 21;49(1):71. doi: 10.1186/s12711-017-0345-y. Erratum in: Genet Sel Evol. 2020 Jun 4;52(1):30. PMID: 28934946; PMCID: PMC5609747.
ITWB2_41_W	Wild Boar	Italy_Sardinia_WildBoar	South Eruope	Yang B et al., 2017 Genome-wide SNP data unveils the globalization of domesticated pigs. Genet Sel Evol. 2017 Sep 21;49(1):71. doi: 10.1186/s12711-017-0345-y. Erratum in: Genet Sel Evol. 2020 Jun 4;52(1):30. PMID: 28934946; PMCID: PMC5609748.
ITWB2_46_W	Wild Boar	Italy_Sardinia_WildBoar	South Eruope	Yang B et al., 2017 Genome-wide SNP data unveils the globalization of domesticated pigs. Genet Sel Evol. 2017 Sep 21;49(1):71. doi: 10.1186/s12711-017-0345-y. Erratum in: Genet Sel Evol. 2020 Jun 4;52(1):30. PMID: 28934946; PMCID: PMC5609749.
ITWB2_48_W	Wild Boar	Italy_Sardinia_WildBoar	South Eruope	Yang B et al., 2017 Genome-wide SNP data unveils the globalization of domesticated pigs. Genet Sel Evol. 2017 Sep 21;49(1):71. doi: 10.1186/s12711-017-0345-y. Erratum in: Genet Sel Evol. 2020 Jun 4;52(1):30. PMID: 28934946; PMCID: PMC5609750.
ITWB2_53_W	Wild Boar	Italy_Sardinia_WildBoar	South Eruope	Yang B et al., 2017 Genome-wide SNP data unveils the globalization of domesticated pigs. Genet Sel Evol. 2017 Sep 21;49(1):71. doi: 10.1186/s12711-017-0345-y. Erratum in: Genet Sel Evol. 2020 Jun 4;52(1):30. PMID: 28934946; PMCID: PMC5609751.
ITWB2_57_W	Wild Boar	Italy_Sardinia_WildBoar	South Eruope	Yang B et al., 2017 Genome-wide SNP data unveils the globalization of domesticated pigs. Genet Sel Evol. 2017 Sep 21;49(1):71. doi: 10.1186/s12711-017-0345-y. Erratum in: Genet Sel Evol. 2020 Jun 4;52(1):30. PMID: 28934946; PMCID: PMC5609752.
ITWB2_61_W	Wild Boar	Italy_Sardinia_WildBoar	South Eruope	Yang B et al., 2017 Genome-wide SNP data unveils the globalization of domesticated pigs. Genet Sel Evol. 2017 Sep 21;49(1):71. doi: 10.1186/s12711-017-0345-y. Erratum in: Genet Sel Evol. 2020 Jun 4;52(1):30. PMID: 28934946; PMCID: PMC5609753.
ITWB2_65_W	Wild Boar	Italy_Sardinia_WildBoar	South Eruope	Yang B et al., 2017 Genome-wide SNP data unveils the globalization of domesticated pigs. Genet Sel Evol. 2017 Sep 21;49(1):71. doi: 10.1186/s12711-017-0345-y. Erratum in: Genet Sel Evol. 2020 Jun 4;52(1):30. PMID: 28934946; PMCID: PMC5609754.
ITWB2_74_W	Wild Boar	Italy_Sardinia_WildBoar	South Eruope	Yang B et al., 2017 Genome-wide SNP data unveils the globalization of domesticated pigs. Genet Sel Evol. 2017 Sep 21;49(1):71. doi: 10.1186/s12711-017-0345-y. Erratum in: Genet Sel Evol. 2020 Jun 4;52(1):30. PMID: 28934946; PMCID: PMC5609755.
ITWB2_80_W	Wild Boar	Italy_Sardinia_WildBoar	South Eruope	Yang B et al., 2017 Genome-wide SNP data unveils the globalization of domesticated pigs. Genet Sel Evol. 2017 Sep 21;49(1):71. doi: 10.1186/s12711-017-0345-y. Erratum in: Genet Sel Evol. 2020 Jun 4;52(1):30. PMID: 28934946; PMCID: PMC5609756.
GRWB_1_W	Wild Boar	Greece_Samos_WildBoar	East&South Eruope	Yang B et al., 2017 Genome-wide SNP data unveils the globalization of domesticated pigs. Genet Sel Evol. 2017 Sep 21;49(1):71. doi: 10.1186/s12711-017-0345-y. Erratum in: Genet Sel Evol. 2020 Jun 4;52(1):30. PMID: 28934946; PMCID: PMC5609757.
GRWB_2_W	Wild Boar	Greece_Samos_WildBoar	East&South Eruope	Yang B et al., 2017 Genome-wide SNP data unveils the globalization of domesticated pigs. Genet Sel Evol. 2017 Sep 21;49(1):71. doi: 10.1186/s12711-017-0345-y. Erratum in: Genet Sel Evol. 2020 Jun 4;52(1):30. PMID: 28934946; PMCID: PMC5609758.
GRWB_3_W	Wild Boar	Greece_Samos_WildBoar	East&South Eruope	Yang B et al., 2017 Genome-wide SNP data unveils the globalization of domesticated pigs. Genet Sel Evol. 2017 Sep 21;49(1):71. doi: 10.1186/s12711-017-0345-y. Erratum in: Genet Sel Evol. 2020 Jun 4;52(1):30. PMID: 28934946; PMCID: PMC5609759.
GRWB_4_W	Wild Boar	Greece_Samos_WildBoar	East&South Eruope	Yang B et al., 2017 Genome-wide SNP data unveils the globalization of domesticated pigs. Genet Sel Evol. 2017 Sep 21;49(1):71. doi: 10.1186/s12711-017-0345-y. Erratum in: Genet Sel Evol. 2020 Jun 4;52(1):30. PMID: 28934946; PMCID: PMC5609760.
GRWB_5_W	Wild Boar	Greece_Samos_WildBoar	East&South Eruope	Yang B et al., 2017 Genome-wide SNP data unveils the globalization of domesticated pigs. Genet Sel Evol. 2017 Sep 21;49(1):71. doi: 10.1186/s12711-017-0345-y. Erratum in: Genet Sel Evol. 2020 Jun 4;52(1):30. PMID: 28934946; PMCID: PMC5609761.
GRWB_6_W	Wild Boar	Greece_Samos_WildBoar	East&South Eruope	Yang B et al., 2017 Genome-wide SNP data unveils the globalization of domesticated pigs. Genet Sel Evol. 2017 Sep 21;49(1):71. doi: 10.1186/s12711-017-0345-y. Erratum in: Genet Sel Evol. 2020 Jun 4;52(1):30. PMID: 28934946; PMCID: PMC5609762.
ITWB1_12_W	Wild Boar	Italy_WildBoar	South Eruope	Yang B et al., 2017 Genome-wide SNP data unveils the globalization of domesticated pigs. Genet Sel Evol. 2017 Sep 21;49(1):71. doi: 10.1186/s12711-017-0345-y. Erratum in: Genet Sel Evol. 2020 Jun 4;52(1):30. PMID: 28934946; PMCID: PMC5609763.
ITWB1_13_W	Wild Boar	Italy_WildBoar	South Eruope	Yang B et al., 2017 Genome-wide SNP data unveils the globalization of domesticated pigs. Genet Sel Evol. 2017 Sep 21;49(1):71. doi: 10.1186/s12711-017-0345-y. Erratum in: Genet Sel Evol. 2020 Jun 4;52(1):30. PMID: 28934946; PMCID: PMC5609764.
ITWB1_14_W	Wild Boar	Italy_WildBoar	South Eruope	Yang B et al., 2017 Genome-wide SNP data unveils the globalization of domesticated pigs. Genet Sel Evol. 2017 Sep 21;49(1):71. doi: 10.1186/s12711-017-0345-y. Erratum in: Genet Sel Evol. 2020 Jun 4;52(1):30. PMID: 28934946; PMCID: PMC5609765.
ITWB1_15_W	Wild Boar	Italy_WildBoar	South Eruope	Yang B et al., 2017 Genome-wide SNP data unveils the globalization of domesticated pigs. Genet Sel Evol. 2017 Sep 21;49(1):71. doi: 10.1186/s12711-017-0345-y. Erratum in: Genet Sel Evol. 2020 Jun 4;52(1):30. PMID: 28934946; PMCID: PMC5609766.
ITWB1_16_W	Wild Boar	Italy_WildBoar	South Eruope	Yang B et al., 2017 Genome-wide SNP data unveils the globalization of domesticated pigs. Genet Sel Evol. 2017 Sep 21;49(1):71. doi: 10.1186/s12711-017-0345-y. Erratum in: Genet Sel Evol. 2020 Jun 4;52(1):30. PMID: 28934946; PMCID: PMC5609767.
ITWB1_17_W	Wild Boar	Italy_WildBoar	South Eruope	Yang B et al., 2017 Genome-wide SNP data unveils the globalization of domesticated pigs. Genet Sel Evol. 2017 Sep 21;49(1):71. doi: 10.1186/s12711-017-0345-y. Erratum in: Genet Sel Evol. 2020 Jun 4;52(1):30. PMID: 28934946; PMCID: PMC5609768.
ITWB1_18_W	Wild Boar	Italy_WildBoar	South Eruope	Yang B et al., 2017 Genome-wide SNP data unveils the globalization of domesticated pigs. Genet Sel Evol. 2017 Sep 21;49(1):71. doi: 10.1186/s12711-017-0345-y. Erratum in: Genet Sel Evol. 2020 Jun 4;52(1):30. PMID: 28934946; PMCID: PMC5609769.
IBWB_16_W	Wild Boar	Italy_WildBoar	South Eruope	Yang B et al., 2017 Genome-wide SNP data unveils the globalization of domesticated pigs. Genet Sel Evol. 2017 Sep 21;49(1):71. doi: 10.1186/s12711-017-0345-y. Erratum in: Genet Sel Evol. 2020 Jun 4;52(1):30. PMID: 28934946; PMCID: PMC5609770.
IBWB_17_W	Wild Boar	Italy_WildBoar	South Eruope	Yang B et al., 2017 Genome-wide SNP data unveils the globalization of domesticated pigs. Genet Sel Evol. 2017 Sep 21;49(1):71. doi: 10.1186/s12711-017-0345-y. Erratum in: Genet Sel Evol. 2020 Jun 4;52(1):30. PMID: 28934946; PMCID: PMC5609771.
IBWB_18_W	Wild Boar	Italy_WildBoar	South Eruope	Yang B et al., 2017 Genome-wide SNP data unveils the globalization of domesticated pigs. Genet Sel Evol. 2017 Sep 21;49(1):71. doi: 10.1186/s12711-017-0345-y. Erratum in: Genet Sel Evol. 2020 Jun 4;52(1):30. PMID: 28934946; PMCID: PMC5609772.
ITWB1_5_W	Wild Boar	Italy_WildBoar	South Eruope	Yang B et al., 2017 Genome-wide SNP data unveils the globalization of domesticated pigs. Genet Sel Evol. 2017 Sep 21;49(1):71. doi: 10.1186/s12711-017-0345-y. Erratum in: Genet Sel Evol. 2020 Jun 4;52(1):30. PMID: 28934946; PMCID: PMC5609773.
ITWB1_6_W	Wild Boar	Italy_WildBoar	South Eruope	Yang B et al., 2017 Genome-wide SNP data unveils the globalization of domesticated pigs. Genet Sel Evol. 2017 Sep 21;49(1):71. doi: 10.1186/s12711-017-0345-y. Erratum in: Genet Sel Evol. 2020 Jun 4;52(1):30. PMID: 28934946; PMCID: PMC5609774.
ITWB1_7_W	Wild Boar	Italy_WildBoar	South Eruope	Yang B et al., 2017 Genome-wide SNP data unveils the globalization of domesticated pigs. Genet Sel Evol. 2017 Sep 21;49(1):71. doi: 10.1186/s12711-017-0345-y. Erratum in: Genet Sel Evol. 2020 Jun 4;52(1):30. PMID: 28934946; PMCID: PMC5609775.
ITWB1_8_W	Wild Boar	Italy_WildBoar	South Eruope	Yang B et al., 2017 Genome-wide SNP data unveils the globalization of domesticated pigs. Genet Sel Evol. 2017 Sep 21;49(1):71. doi: 10.1186/s12711-017-0345-y. Erratum in: Genet Sel Evol. 2020 Jun 4;52(1):30. PMID: 28934946; PMCID: PMC5609776.
GRWB_7_W	Wild Boar	Greece_Samos_WildBoar	East&South Eruope	Yang B et al., 2017 Genome-wide SNP data unveils the globalization of domesticated pigs. Genet Sel Evol. 2017 Sep 21;49(1):71. doi: 10.1186/s12711-017-0345-y. Erratum in: Genet Sel Evol. 2020 Jun 4;52(1):30. PMID: 28934946; PMCID: PMC5609777.
ITWB1_19_W	Wild Boar	Italy_WildBoar	South Eruope	Yang B et al., 2017 Genome-wide SNP data unveils the globalization of domesticated pigs. Genet Sel Evol. 2017 Sep 21;49(1):71. doi: 10.1186/s12711-017-0345-y. Erratum in: Genet Sel Evol. 2020 Jun 4;52(1):30. PMID: 28934946; PMCID: PMC5609778.
HAPMAP2_box3_B8_SSWB28M02	Wild Boar	Sardinia_WildBoar	South Eruope	Iacolina L et al., 2016 Genomic diversity and differentiation of a managed island wild boar population. Heredity (Edinb). 2016 Jan;116(1):60-7. doi: 10.1038/hdy.2015.70. Epub 2015 Aug 5. PMID: 26243137; PMCID: PMC4675874.
HAPMAP2_box3_C8_SSWB28M03	Wild Boar	Sardinia_WildBoar	South Eruope	Iacolina L et al., 2016 Genomic diversity and differentiation of a managed island wild boar population. Heredity (Edinb). 2016 Jan;116(1):60-7. doi: 10.1038/hdy.2015.70. Epub 2015 Aug 5. PMID: 26243137; PMCID: PMC4675875.
HAPMAP4_box1_A12_SSWB28_M04	Wild Boar	Sardinia_WildBoar	South Eruope	Iacolina L et al., 2016 Genomic diversity and differentiation of a managed island wild boar population. Heredity (Edinb). 2016 Jan;116(1):60-7. doi: 10.1038/hdy.2015.70. Epub 2015 Aug 5. PMID: 26243137; PMCID: PMC4675876.
HAPMAP4_box1_B12_SSWB28_F04	Wild Boar	Sardinia_WildBoar	South Eruope	Iacolina L et al., 2016 Genomic diversity and differentiation of a managed island wild boar population. Heredity (Edinb). 2016 Jan;116(1):60-7. doi: 10.1038/hdy.2015.70. Epub 2015 Aug 5. PMID: 26243137; PMCID: PMC4675877.
HAPMAP4_box1_C12_SSWB28_M05	Wild Boar	Sardinia_WildBoar	South Eruope	Iacolina L et al., 2016 Genomic diversity and differentiation of a managed island wild boar population. Heredity (Edinb). 2016 Jan;116(1):60-7. doi: 10.1038/hdy.2015.70. Epub 2015 Aug 5. PMID: 26243137; PMCID: PMC4675878.
HAPMAP4_box1_D12_SSWB28_M06	Wild Boar	Sardinia_WildBoar	South Eruope	Iacolina L et al., 2016 Genomic diversity and differentiation of a managed island wild boar population. Heredity (Edinb). 2016 Jan;116(1):60-7. doi: 10.1038/hdy.2015.70. Epub 2015 Aug 5. PMID: 26243137; PMCID: PMC4675879.
HAPMAP4_box1_E12_SSWB28_U02	Wild Boar	Sardinia_WildBoar	South Eruope	Iacolina L et al., 2016 Genomic diversity and differentiation of a managed island wild boar population. Heredity (Edinb). 2016 Jan;116(1):60-7. doi: 10.1038/hdy.2015.70. Epub 2015 Aug 5. PMID: 26243137; PMCID: PMC4675880.
HAPMAP4_box1_F12_SSWB28_F05	Wild Boar	Sardinia_WildBoar	South Eruope	Iacolina L et al., 2016 Genomic diversity and differentiation of a managed island wild boar population. Heredity (Edinb). 2016 Jan;116(1):60-7. doi: 10.1038/hdy.2015.70. Epub 2015 Aug 5. PMID: 26243137; PMCID: PMC4675881.
HAPMAP4_box1_G11_SSWB28_F02	Wild Boar	Sardinia_WildBoar	South Eruope	Iacolina L et al., 2016 Genomic diversity and differentiation of a managed island wild boar population. Heredity (Edinb). 2016 Jan;116(1):60-7. doi: 10.1038/hdy.2015.70. Epub 2015 Aug 5. PMID: 26243137; PMCID: PMC4675882.
HAPMAP4_box1_G12_SSWB28_M07	Wild Boar	Sardinia_WildBoar	South Eruope	Iacolina L et al., 2016 Genomic diversity and differentiation of a managed island wild boar population. Heredity (Edinb). 2016 Jan;116(1):60-7. doi: 10.1038/hdy.2015.70. Epub 2015 Aug 5. PMID: 26243137; PMCID: PMC4675883.
HAPMAP4_box1_H11_SSWB28_F03	Wild Boar	Sardinia_WildBoar	South Eruope	Iacolina L et al., 2016 Genomic diversity and differentiation of a managed island wild boar population. Heredity (Edinb). 2016 Jan;116(1):60-7. doi: 10.1038/hdy.2015.70. Epub 2015 Aug 5. PMID: 26243137; PMCID: PMC4675884.
HAPMAP4_box1_H12_SSWB28_M08	Wild Boar	Sardinia_WildBoar	South Eruope	Iacolina L et al., 2016 Genomic diversity and differentiation of a managed island wild boar population. Heredity (Edinb). 2016 Jan;116(1):60-7. doi: 10.1038/hdy.2015.70. Epub 2015 Aug 5. PMID: 26243137; PMCID: PMC4675885.
HAPMAP5_box1_A10_SSWB28_M15	Wild Boar	Sardinia_WildBoar	South Eruope	Iacolina L et al., 2016 Genomic diversity and differentiation of a managed island wild boar population. Heredity (Edinb). 2016 Jan;116(1):60-7. doi: 10.1038/hdy.2015.70. Epub 2015 Aug 5. PMID: 26243137; PMCID: PMC4675886.
HAPMAP5_box1_A11_SSWB28_F15	Wild Boar	Sardinia_WildBoar	South Eruope	Iacolina L et al., 2016 Genomic diversity and differentiation of a managed island wild boar population. Heredity (Edinb). 2016 Jan;116(1):60-7. doi: 10.1038/hdy.2015.70. Epub 2015 Aug 5. PMID: 26243137; PMCID: PMC4675887.
HAPMAP5_box1_A12_SSWB28_M23	Wild Boar	Sardinia_WildBoar	South Eruope	Iacolina L et al., 2016 Genomic diversity and differentiation of a managed island wild boar population. Heredity (Edinb). 2016 Jan;116(1):60-7. doi: 10.1038/hdy.2015.70. Epub 2015 Aug 5. PMID: 26243137; PMCID: PMC4675888.
HAPMAP5_box1_A7_SSWB28_F07	Wild Boar	Sardinia_WildBoar	South Eruope	Iacolina L et al., 2016 Genomic diversity and differentiation of a managed island wild boar population. Heredity (Edinb). 2016 Jan;116(1):60-7. doi: 10.1038/hdy.2015.70. Epub 2015 Aug 5. PMID: 26243137; PMCID: PMC4675889.
HAPMAP5_box1_A8_SSWB28_M12	Wild Boar	Sardinia_WildBoar	South Eruope	Iacolina L et al., 2016 Genomic diversity and differentiation of a managed island wild boar population. Heredity (Edinb). 2016 Jan;116(1):60-7. doi: 10.1038/hdy.2015.70. Epub 2015 Aug 5. PMID: 26243137; PMCID: PMC4675890.
HAPMAP5_box1_A9_SSWB28_F09	Wild Boar	Sardinia_WildBoar	South Eruope	Iacolina L et al., 2016 Genomic diversity and differentiation of a managed island wild boar population. Heredity (Edinb). 2016 Jan;116(1):60-7. doi: 10.1038/hdy.2015.70. Epub 2015 Aug 5. PMID: 26243137; PMCID: PMC4675891.
HAPMAP5_box1_B10_SSWB28_M16	Wild Boar	Sardinia_WildBoar	South Eruope	Iacolina L et al., 2016 Genomic diversity and differentiation of a managed island wild boar population. Heredity (Edinb). 2016 Jan;116(1):60-7. doi: 10.1038/hdy.2015.70. Epub 2015 Aug 5. PMID: 26243137; PMCID: PMC4675892.
HAPMAP5_box1_B11_SSWB28_M20	Wild Boar	Sardinia_WildBoar	South Eruope	Iacolina L et al., 2016 Genomic diversity and differentiation of a managed island wild boar population. Heredity (Edinb). 2016 Jan;116(1):60-7. doi: 10.1038/hdy.2015.70. Epub 2015 Aug 5. PMID: 26243137; PMCID: PMC4675893.
HAPMAP5_box1_B12_SSWB28_M24	Wild Boar	Sardinia_WildBoar	South Eruope	Iacolina L et al., 2016 Genomic diversity and differentiation of a managed island wild boar population. Heredity (Edinb). 2016 Jan;116(1):60-7. doi: 10.1038/hdy.2015.70. Epub 2015 Aug 5. PMID: 26243137; PMCID: PMC4675894.
HAPMAP5_box1_B7_SSWB28_M10	Wild Boar	Sardinia_WildBoar	South Eruope	Iacolina L et al., 2016 Genomic diversity and differentiation of a managed island wild boar population. Heredity (Edinb). 2016 Jan;116(1):60-7. doi: 10.1038/hdy.2015.70. Epub 2015 Aug 5. PMID: 26243137; PMCID: PMC4675895.
HAPMAP5_box1_B8_SSWB28_U11	Wild Boar	Sardinia_WildBoar	South Eruope	Iacolina L et al., 2016 Genomic diversity and differentiation of a managed island wild boar population. Heredity (Edinb). 2016 Jan;116(1):60-7. doi: 10.1038/hdy.2015.70. Epub 2015 Aug 5. PMID: 26243137; PMCID: PMC4675896.
HAPMAP5_box1_B9_SSWB28_U16	Wild Boar	Sardinia_WildBoar	South Eruope	Iacolina L et al., 2016 Genomic diversity and differentiation of a managed island wild boar population. Heredity (Edinb). 2016 Jan;116(1):60-7. doi: 10.1038/hdy.2015.70. Epub 2015 Aug 5. PMID: 26243137; PMCID: PMC4675897.
HAPMAP5_box1_C10_SSWB28_M17	Wild Boar	Sardinia_WildBoar	South Eruope	Iacolina L et al., 2016 Genomic diversity and differentiation of a managed island wild boar population. Heredity (Edinb). 2016 Jan;116(1):60-7. doi: 10.1038/hdy.2015.70. Epub 2015 Aug 5. PMID: 26243137; PMCID: PMC4675898.
HAPMAP5_box1_C11_SSWB28_F16	Wild Boar	Sardinia_WildBoar	South Eruope	Iacolina L et al., 2016 Genomic diversity and differentiation of a managed island wild boar population. Heredity (Edinb). 2016 Jan;116(1):60-7. doi: 10.1038/hdy.2015.70. Epub 2015 Aug 5. PMID: 26243137; PMCID: PMC4675899.
HAPMAP5_box1_C12_SSWB28_F20	Wild Boar	Sardinia_WildBoar	South Eruope	Iacolina L et al., 2016 Genomic diversity and differentiation of a managed island wild boar population. Heredity (Edinb). 2016 Jan;116(1):60-7. doi: 10.1038/hdy.2015.70. Epub 2015 Aug 5. PMID: 26243137; PMCID: PMC4675900.
HAPMAP5_box1_C6_SSWB28_U03	Wild Boar	Sardinia_WildBoar	South Eruope	Iacolina L et al., 2016 Genomic diversity and differentiation of a managed island wild boar population. Heredity (Edinb). 2016 Jan;116(1):60-7. doi: 10.1038/hdy.2015.70. Epub 2015 Aug 5. PMID: 26243137; PMCID: PMC4675901.
HAPMAP5_box1_C7_SSWB28_F07	Wild Boar	Sardinia_WildBoar	South Eruope	Iacolina L et al., 2016 Genomic diversity and differentiation of a managed island wild boar population. Heredity (Edinb). 2016 Jan;116(1):60-7. doi: 10.1038/hdy.2015.70. Epub 2015 Aug 5. PMID: 26243137; PMCID: PMC4675902.
HAPMAP5_box1_C9_SSWB28_U17	Wild Boar	Sardinia_WildBoar	South Eruope	Iacolina L et al., 2016 Genomic diversity and differentiation of a managed island wild boar population. Heredity (Edinb). 2016 Jan;116(1):60-7. doi: 10.1038/hdy.2015.70. Epub 2015 Aug 5. PMID: 26243137; PMCID: PMC4675903.
HAPMAP5_box1_D10_SSWB28_F12	Wild Boar	Sardinia_WildBoar	South Eruope	Iacolina L et al., 2016 Genomic diversity and differentiation of a managed island wild boar population. Heredity (Edinb). 2016 Jan;116(1):60-7. doi: 10.1038/hdy.2015.70. Epub 2015 Aug 5. PMID: 26243137; PMCID: PMC4675904.
HAPMAP5_box1_D11_SSWB28_M21	Wild Boar	Sardinia_WildBoar	South Eruope	Iacolina L et al., 2016 Genomic diversity and differentiation of a managed island wild boar population. Heredity (Edinb). 2016 Jan;116(1):60-7. doi: 10.1038/hdy.2015.70. Epub 2015 Aug 5. PMID: 26243137; PMCID: PMC4675905.
HAPMAP5_box1_D12_SSWB28_M25	Wild Boar	Sardinia_WildBoar	South Eruope	Iacolina L et al., 2016 Genomic diversity and differentiation of a managed island wild boar population. Heredity (Edinb). 2016 Jan;116(1):60-7. doi: 10.1038/hdy.2015.70. Epub 2015 Aug 5. PMID: 26243137; PMCID: PMC4675906.
HAPMAP5_box1_D6_SSWB28_U04	Wild Boar	Sardinia_WildBoar	South Eruope	Iacolina L et al., 2016 Genomic diversity and differentiation of a managed island wild boar population. Heredity (Edinb). 2016 Jan;116(1):60-7. doi: 10.1038/hdy.2015.70. Epub 2015 Aug 5. PMID: 26243137; PMCID: PMC4675907.
HAPMAP5_box1_D7_SSWB28_U08	Wild Boar	Sardinia_WildBoar	South Eruope	Iacolina L et al., 2016 Genomic diversity and differentiation of a managed island wild boar population. Heredity (Edinb). 2016 Jan;116(1):60-7. doi: 10.1038/hdy.2015.70. Epub 2015 Aug 5. PMID: 26243137; PMCID: PMC4675908.
HAPMAP5_box1_D8_SSWB28_M14	Wild Boar	Sardinia_WildBoar	South Eruope	Iacolina L et al., 2016 Genomic diversity and differentiation of a managed island wild boar population. Heredity (Edinb). 2016 Jan;116(1):60-7. doi: 10.1038/hdy.2015.70. Epub 2015 Aug 5. PMID: 26243137; PMCID: PMC4675909.
HAPMAP5_box1_D9_SSWB28_F10	Wild Boar	Sardinia_WildBoar	South Eruope	Iacolina L et al., 2016 Genomic diversity and differentiation of a managed island wild boar population. Heredity (Edinb). 2016 Jan;116(1):60-7. doi: 10.1038/hdy.2015.70. Epub 2015 Aug 5. PMID: 26243137; PMCID: PMC4675910.
HAPMAP5_box1_E10_SSWB28_F13	Wild Boar	Sardinia_WildBoar	South Eruope	Iacolina L et al., 2016 Genomic diversity and differentiation of a managed island wild boar population. Heredity (Edinb). 2016 Jan;116(1):60-7. doi: 10.1038/hdy.2015.70. Epub 2015 Aug 5. PMID: 26243137; PMCID: PMC4675911.
HAPMAP5_box1_E11_SSWB28_F17	Wild Boar	Sardinia_WildBoar	South Eruope	Iacolina L et al., 2016 Genomic diversity and differentiation of a managed island wild boar population. Heredity (Edinb). 2016 Jan;116(1):60-7. doi: 10.1038/hdy.2015.70. Epub 2015 Aug 5. PMID: 26243137; PMCID: PMC4675912.
HAPMAP5_box1_E12_SSWB28_F21	Wild Boar	Sardinia_WildBoar	South Eruope	Iacolina L et al., 2016 Genomic diversity and differentiation of a managed island wild boar population. Heredity (Edinb). 2016 Jan;116(1):60-7. doi: 10.1038/hdy.2015.70. Epub 2015 Aug 5. PMID: 26243137; PMCID: PMC4675913.
HAPMAP5_box1_E6_SSWB28_U05	Wild Boar	Sardinia_WildBoar	South Eruope	Iacolina L et al., 2016 Genomic diversity and differentiation of a managed island wild boar population. Heredity (Edinb). 2016 Jan;116(1):60-7. doi: 10.1038/hdy.2015.70. Epub 2015 Aug 5. PMID: 26243137; PMCID: PMC4675914.
HAPMAP5_box1_E7_SSWB28_F08	Wild Boar	Sardinia_WildBoar	South Eruope	Iacolina L et al., 2016 Genomic diversity and differentiation of a managed island wild boar population. Heredity (Edinb). 2016 Jan;116(1):60-7. doi: 10.1038/hdy.2015.70. Epub 2015 Aug 5. PMID: 26243137; PMCID: PMC4675915.
HAPMAP5_box1_E8_SSWB28_U12	Wild Boar	Sardinia_WildBoar	South Eruope	Iacolina L et al., 2016 Genomic diversity and differentiation of a managed island wild boar population. Heredity (Edinb). 2016 Jan;116(1):60-7. doi: 10.1038/hdy.2015.70. Epub 2015 Aug 5. PMID: 26243137; PMCID: PMC4675916.
HAPMAP5_box1_E9_SSWB28_U18	Wild Boar	Sardinia_WildBoar	South Eruope	Iacolina L et al., 2016 Genomic diversity and differentiation of a managed island wild boar population. Heredity (Edinb). 2016 Jan;116(1):60-7. doi: 10.1038/hdy.2015.70. Epub 2015 Aug 5. PMID: 26243137; PMCID: PMC4675917.
HAPMAP5_box1_F10_SSWB28_M18	Wild Boar	Sardinia_WildBoar	South Eruope	Iacolina L et al., 2016 Genomic diversity and differentiation of a managed island wild boar population. Heredity (Edinb). 2016 Jan;116(1):60-7. doi: 10.1038/hdy.2015.70. Epub 2015 Aug 5. PMID: 26243137; PMCID: PMC4675918.
HAPMAP5_box1_F11_SSWB28_M22	Wild Boar	Sardinia_WildBoar	South Eruope	Iacolina L et al., 2016 Genomic diversity and differentiation of a managed island wild boar population. Heredity (Edinb). 2016 Jan;116(1):60-7. doi: 10.1038/hdy.2015.70. Epub 2015 Aug 5. PMID: 26243137; PMCID: PMC4675919.
HAPMAP5_box1_F12_SSWB28_F22	Wild Boar	Sardinia_WildBoar	South Eruope	Iacolina L et al., 2016 Genomic diversity and differentiation of a managed island wild boar population. Heredity (Edinb). 2016 Jan;116(1):60-7. doi: 10.1038/hdy.2015.70. Epub 2015 Aug 5. PMID: 26243137; PMCID: PMC4675920.
HAPMAP5_box1_F6_SSWB28_U06	Wild Boar	Sardinia_WildBoar	South Eruope	Iacolina L et al., 2016 Genomic diversity and differentiation of a managed island wild boar population. Heredity (Edinb). 2016 Jan;116(1):60-7. doi: 10.1038/hdy.2015.70. Epub 2015 Aug 5. PMID: 26243137; PMCID: PMC4675921.
HAPMAP5_box1_F7_SSWB28_M11	Wild Boar	Sardinia_WildBoar	South Eruope	Iacolina L et al., 2016 Genomic diversity and differentiation of a managed island wild boar population. Heredity (Edinb). 2016 Jan;116(1):60-7. doi: 10.1038/hdy.2015.70. Epub 2015 Aug 5. PMID: 26243137; PMCID: PMC4675922.
HAPMAP5_box1_F8_SSWB28_U13	Wild Boar	Sardinia_WildBoar	South Eruope	Iacolina L et al., 2016 Genomic diversity and differentiation of a managed island wild boar population. Heredity (Edinb). 2016 Jan;116(1):60-7. doi: 10.1038/hdy.2015.70. Epub 2015 Aug 5. PMID: 26243137; PMCID: PMC4675923.
HAPMAP5_box1_F9_SSWB28_U19	Wild Boar	Sardinia_WildBoar	South Eruope	Iacolina L et al., 2016 Genomic diversity and differentiation of a managed island wild boar population. Heredity (Edinb). 2016 Jan;116(1):60-7. doi: 10.1038/hdy.2015.70. Epub 2015 Aug 5. PMID: 26243137; PMCID: PMC4675924.
HAPMAP5_box1_G10_SSWB28_M19	Wild Boar	Sardinia_WildBoar	South Eruope	Iacolina L et al., 2016 Genomic diversity and differentiation of a managed island wild boar population. Heredity (Edinb). 2016 Jan;116(1):60-7. doi: 10.1038/hdy.2015.70. Epub 2015 Aug 5. PMID: 26243137; PMCID: PMC4675925.
HAPMAP5_box1_G12_SSWB28_M26	Wild Boar	Sardinia_WildBoar	South Eruope	Iacolina L et al., 2016 Genomic diversity and differentiation of a managed island wild boar population. Heredity (Edinb). 2016 Jan;116(1):60-7. doi: 10.1038/hdy.2015.70. Epub 2015 Aug 5. PMID: 26243137; PMCID: PMC4675926.
HAPMAP5_box1_G7_SSWB28_U09	Wild Boar	Sardinia_WildBoar	South Eruope	Iacolina L et al., 2016 Genomic diversity and differentiation of a managed island wild boar population. Heredity (Edinb). 2016 Jan;116(1):60-7. doi: 10.1038/hdy.2015.70. Epub 2015 Aug 5. PMID: 26243137; PMCID: PMC4675927.
HAPMAP5_box1_G8_SSWB28_U14	Wild Boar	Sardinia_WildBoar	South Eruope	Iacolina L et al., 2016 Genomic diversity and differentiation of a managed island wild boar population. Heredity (Edinb). 2016 Jan;116(1):60-7. doi: 10.1038/hdy.2015.70. Epub 2015 Aug 5. PMID: 26243137; PMCID: PMC4675928.
HAPMAP5_box1_G9_SSWB28_U20	Wild Boar	Sardinia_WildBoar	South Eruope	Iacolina L et al., 2016 Genomic diversity and differentiation of a managed island wild boar population. Heredity (Edinb). 2016 Jan;116(1):60-7. doi: 10.1038/hdy.2015.70. Epub 2015 Aug 5. PMID: 26243137; PMCID: PMC4675929.
HAPMAP5_box1_H10_SSWB28_F14	Wild Boar	Sardinia_WildBoar	South Eruope	Iacolina L et al., 2016 Genomic diversity and differentiation of a managed island wild boar population. Heredity (Edinb). 2016 Jan;116(1):60-7. doi: 10.1038/hdy.2015.70. Epub 2015 Aug 5. PMID: 26243137; PMCID: PMC4675930.
HAPMAP5_box1_H11_SSWB28_F19	Wild Boar	Sardinia_WildBoar	South Eruope	Iacolina L et al., 2016 Genomic diversity and differentiation of a managed island wild boar population. Heredity (Edinb). 2016 Jan;116(1):60-7. doi: 10.1038/hdy.2015.70. Epub 2015 Aug 5. PMID: 26243137; PMCID: PMC4675931.
HAPMAP5_box1_H12_SSWB28_M27	Wild Boar	Sardinia_WildBoar	South Eruope	Iacolina L et al., 2016 Genomic diversity and differentiation of a managed island wild boar population. Heredity (Edinb). 2016 Jan;116(1):60-7. doi: 10.1038/hdy.2015.70. Epub 2015 Aug 5. PMID: 26243137; PMCID: PMC4675932.
HAPMAP5_box1_H6_SSWB28_F06	Wild Boar	Sardinia_WildBoar	South Eruope	Iacolina L et al., 2016 Genomic diversity and differentiation of a managed island wild boar population. Heredity (Edinb). 2016 Jan;116(1):60-7. doi: 10.1038/hdy.2015.70. Epub 2015 Aug 5. PMID: 26243137; PMCID: PMC4675933.
HAPMAP5_box1_H7_SSWB28_U10	Wild Boar	Sardinia_WildBoar	South Eruope	Iacolina L et al., 2016 Genomic diversity and differentiation of a managed island wild boar population. Heredity (Edinb). 2016 Jan;116(1):60-7. doi: 10.1038/hdy.2015.70. Epub 2015 Aug 5. PMID: 26243137; PMCID: PMC4675934.
HAPMAP5_box1_H8_SSWB28_U15	Wild Boar	Sardinia_WildBoar	South Eruope	Iacolina L et al., 2016 Genomic diversity and differentiation of a managed island wild boar population. Heredity (Edinb). 2016 Jan;116(1):60-7. doi: 10.1038/hdy.2015.70. Epub 2015 Aug 5. PMID: 26243137; PMCID: PMC4675935.
HAPMAP5_box1_H9_SSWB28_F11	Wild Boar	Sardinia_WildBoar	South Eruope	Iacolina L et al., 2016 Genomic diversity and differentiation of a managed island wild boar population. Heredity (Edinb). 2016 Jan;116(1):60-7. doi: 10.1038/hdy.2015.70. Epub 2015 Aug 5. PMID: 26243137; PMCID: PMC4675936.
HAPMAP5_box2_A1_SSWB28_F23	Wild Boar	Sardinia_WildBoar	South Eruope	Iacolina L et al., 2016 Genomic diversity and differentiation of a managed island wild boar population. Heredity (Edinb). 2016 Jan;116(1):60-7. doi: 10.1038/hdy.2015.70. Epub 2015 Aug 5. PMID: 26243137; PMCID: PMC4675937.
HAPMAP5_box2_A4_SSWB28_F28	Wild Boar	Sardinia_WildBoar	South Eruope	Iacolina L et al., 2016 Genomic diversity and differentiation of a managed island wild boar population. Heredity (Edinb). 2016 Jan;116(1):60-7. doi: 10.1038/hdy.2015.70. Epub 2015 Aug 5. PMID: 26243137; PMCID: PMC4675938.
HAPMAP5_box2_A5_SSWB28_F32	Wild Boar	Sardinia_WildBoar	South Eruope	Iacolina L et al., 2016 Genomic diversity and differentiation of a managed island wild boar population. Heredity (Edinb). 2016 Jan;116(1):60-7. doi: 10.1038/hdy.2015.70. Epub 2015 Aug 5. PMID: 26243137; PMCID: PMC4675939.
HAPMAP5_box2_A6_SSWB28_M45	Wild Boar	Sardinia_WildBoar	South Eruope	Iacolina L et al., 2016 Genomic diversity and differentiation of a managed island wild boar population. Heredity (Edinb). 2016 Jan;116(1):60-7. doi: 10.1038/hdy.2015.70. Epub 2015 Aug 5. PMID: 26243137; PMCID: PMC4675940.
HAPMAP5_box2_B1_SSWB28_M28	Wild Boar	Sardinia_WildBoar	South Eruope	Iacolina L et al., 2016 Genomic diversity and differentiation of a managed island wild boar population. Heredity (Edinb). 2016 Jan;116(1):60-7. doi: 10.1038/hdy.2015.70. Epub 2015 Aug 5. PMID: 26243137; PMCID: PMC4675941.
HAPMAP5_box2_B4_SSWB28_F29	Wild Boar	Sardinia_WildBoar	South Eruope	Iacolina L et al., 2016 Genomic diversity and differentiation of a managed island wild boar population. Heredity (Edinb). 2016 Jan;116(1):60-7. doi: 10.1038/hdy.2015.70. Epub 2015 Aug 5. PMID: 26243137; PMCID: PMC4675942.
HAPMAP5_box2_B5_SSWB28_F33	Wild Boar	Sardinia_WildBoar	South Eruope	Iacolina L et al., 2016 Genomic diversity and differentiation of a managed island wild boar population. Heredity (Edinb). 2016 Jan;116(1):60-7. doi: 10.1038/hdy.2015.70. Epub 2015 Aug 5. PMID: 26243137; PMCID: PMC4675943.
HAPMAP5_box2_B6_SSWB28_F35	Wild Boar	Sardinia_WildBoar	South Eruope	Iacolina L et al., 2016 Genomic diversity and differentiation of a managed island wild boar population. Heredity (Edinb). 2016 Jan;116(1):60-7. doi: 10.1038/hdy.2015.70. Epub 2015 Aug 5. PMID: 26243137; PMCID: PMC4675944.
HAPMAP5_box2_C1_SSWB28_F24	Wild Boar	Sardinia_WildBoar	South Eruope	Iacolina L et al., 2016 Genomic diversity and differentiation of a managed island wild boar population. Heredity (Edinb). 2016 Jan;116(1):60-7. doi: 10.1038/hdy.2015.70. Epub 2015 Aug 5. PMID: 26243137; PMCID: PMC4675945.
HAPMAP5_box2_C3_SSWB28_U21	Wild Boar	Sardinia_WildBoar	South Eruope	Iacolina L et al., 2016 Genomic diversity and differentiation of a managed island wild boar population. Heredity (Edinb). 2016 Jan;116(1):60-7. doi: 10.1038/hdy.2015.70. Epub 2015 Aug 5. PMID: 26243137; PMCID: PMC4675946.
HAPMAP5_box2_C4_SSWB28_F30	Wild Boar	Sardinia_WildBoar	South Eruope	Iacolina L et al., 2016 Genomic diversity and differentiation of a managed island wild boar population. Heredity (Edinb). 2016 Jan;116(1):60-7. doi: 10.1038/hdy.2015.70. Epub 2015 Aug 5. PMID: 26243137; PMCID: PMC4675947.
HAPMAP5_box2_C5_SSWB28_M40	Wild Boar	Sardinia_WildBoar	South Eruope	Iacolina L et al., 2016 Genomic diversity and differentiation of a managed island wild boar population. Heredity (Edinb). 2016 Jan;116(1):60-7. doi: 10.1038/hdy.2015.70. Epub 2015 Aug 5. PMID: 26243137; PMCID: PMC4675948.
HAPMAP5_box2_C6_SSWB28_M46	Wild Boar	Sardinia_WildBoar	South Eruope	Iacolina L et al., 2016 Genomic diversity and differentiation of a managed island wild boar population. Heredity (Edinb). 2016 Jan;116(1):60-7. doi: 10.1038/hdy.2015.70. Epub 2015 Aug 5. PMID: 26243137; PMCID: PMC4675949.
HAPMAP5_box2_D1_SSWB28_F25	Wild Boar	Sardinia_WildBoar	South Eruope	Iacolina L et al., 2016 Genomic diversity and differentiation of a managed island wild boar population. Heredity (Edinb). 2016 Jan;116(1):60-7. doi: 10.1038/hdy.2015.70. Epub 2015 Aug 5. PMID: 26243137; PMCID: PMC4675950.
HAPMAP5_box2_D3_SSWB28_M32	Wild Boar	Sardinia_WildBoar	South Eruope	Iacolina L et al., 2016 Genomic diversity and differentiation of a managed island wild boar population. Heredity (Edinb). 2016 Jan;116(1):60-7. doi: 10.1038/hdy.2015.70. Epub 2015 Aug 5. PMID: 26243137; PMCID: PMC4675951.
HAPMAP5_box2_D4_SSWB28_M36	Wild Boar	Sardinia_WildBoar	South Eruope	Iacolina L et al., 2016 Genomic diversity and differentiation of a managed island wild boar population. Heredity (Edinb). 2016 Jan;116(1):60-7. doi: 10.1038/hdy.2015.70. Epub 2015 Aug 5. PMID: 26243137; PMCID: PMC4675952.
HAPMAP5_box2_D5_SSWB28_F34	Wild Boar	Sardinia_WildBoar	South Eruope	Iacolina L et al., 2016 Genomic diversity and differentiation of a managed island wild boar population. Heredity (Edinb). 2016 Jan;116(1):60-7. doi: 10.1038/hdy.2015.70. Epub 2015 Aug 5. PMID: 26243137; PMCID: PMC4675953.
HAPMAP5_box2_D6_SSWB28_U22	Wild Boar	Sardinia_WildBoar	South Eruope	Iacolina L et al., 2016 Genomic diversity and differentiation of a managed island wild boar population. Heredity (Edinb). 2016 Jan;116(1):60-7. doi: 10.1038/hdy.2015.70. Epub 2015 Aug 5. PMID: 26243137; PMCID: PMC4675954.
HAPMAP5_box2_E1_SSWB28_F26	Wild Boar	Sardinia_WildBoar	South Eruope	Iacolina L et al., 2016 Genomic diversity and differentiation of a managed island wild boar population. Heredity (Edinb). 2016 Jan;116(1):60-7. doi: 10.1038/hdy.2015.70. Epub 2015 Aug 5. PMID: 26243137; PMCID: PMC4675955.
HAPMAP5_box2_E3_SSWB28_M33	Wild Boar	Sardinia_WildBoar	South Eruope	Iacolina L et al., 2016 Genomic diversity and differentiation of a managed island wild boar population. Heredity (Edinb). 2016 Jan;116(1):60-7. doi: 10.1038/hdy.2015.70. Epub 2015 Aug 5. PMID: 26243137; PMCID: PMC4675956.
HAPMAP5_box2_E4_SSWB28_M37	Wild Boar	Sardinia_WildBoar	South Eruope	Iacolina L et al., 2016 Genomic diversity and differentiation of a managed island wild boar population. Heredity (Edinb). 2016 Jan;116(1):60-7. doi: 10.1038/hdy.2015.70. Epub 2015 Aug 5. PMID: 26243137; PMCID: PMC4675957.
HAPMAP5_box2_E5_SSWB28_M41	Wild Boar	Sardinia_WildBoar	South Eruope	Iacolina L et al., 2016 Genomic diversity and differentiation of a managed island wild boar population. Heredity (Edinb). 2016 Jan;116(1):60-7. doi: 10.1038/hdy.2015.70. Epub 2015 Aug 5. PMID: 26243137; PMCID: PMC4675958.
HAPMAP5_box2_E6_SSWB28_U23	Wild Boar	Sardinia_WildBoar	South Eruope	Iacolina L et al., 2016 Genomic diversity and differentiation of a managed island wild boar population. Heredity (Edinb). 2016 Jan;116(1):60-7. doi: 10.1038/hdy.2015.70. Epub 2015 Aug 5. PMID: 26243137; PMCID: PMC4675959.
HAPMAP5_box2_F1_SSWB28_F29	Wild Boar	Sardinia_WildBoar	South Eruope	Iacolina L et al., 2016 Genomic diversity and differentiation of a managed island wild boar population. Heredity (Edinb). 2016 Jan;116(1):60-7. doi: 10.1038/hdy.2015.70. Epub 2015 Aug 5. PMID: 26243137; PMCID: PMC4675960.
HAPMAP5_box2_F3_SSWB28_M34	Wild Boar	Sardinia_WildBoar	South Eruope	Iacolina L et al., 2016 Genomic diversity and differentiation of a managed island wild boar population. Heredity (Edinb). 2016 Jan;116(1):60-7. doi: 10.1038/hdy.2015.70. Epub 2015 Aug 5. PMID: 26243137; PMCID: PMC4675961.
HAPMAP5_box2_F4_SSWB28_M38	Wild Boar	Sardinia_WildBoar	South Eruope	Iacolina L et al., 2016 Genomic diversity and differentiation of a managed island wild boar population. Heredity (Edinb). 2016 Jan;116(1):60-7. doi: 10.1038/hdy.2015.70. Epub 2015 Aug 5. PMID: 26243137; PMCID: PMC4675962.
HAPMAP5_box2_F5_SSWB28_M42	Wild Boar	Sardinia_WildBoar	South Eruope	Iacolina L et al., 2016 Genomic diversity and differentiation of a managed island wild boar population. Heredity (Edinb). 2016 Jan;116(1):60-7. doi: 10.1038/hdy.2015.70. Epub 2015 Aug 5. PMID: 26243137; PMCID: PMC4675963.
HAPMAP5_box2_F6_SSWB28_U24	Wild Boar	Sardinia_WildBoar	South Eruope	Iacolina L et al., 2016 Genomic diversity and differentiation of a managed island wild boar population. Heredity (Edinb). 2016 Jan;116(1):60-7. doi: 10.1038/hdy.2015.70. Epub 2015 Aug 5. PMID: 26243137; PMCID: PMC4675964.
HAPMAP5_box2_G1_SSWB28_M30	Wild Boar	Sardinia_WildBoar	South Eruope	Iacolina L et al., 2016 Genomic diversity and differentiation of a managed island wild boar population. Heredity (Edinb). 2016 Jan;116(1):60-7. doi: 10.1038/hdy.2015.70. Epub 2015 Aug 5. PMID: 26243137; PMCID: PMC4675965.
HAPMAP5_box2_G3_SSWB28_M35	Wild Boar	Sardinia_WildBoar	South Eruope	Iacolina L et al., 2016 Genomic diversity and differentiation of a managed island wild boar population. Heredity (Edinb). 2016 Jan;116(1):60-7. doi: 10.1038/hdy.2015.70. Epub 2015 Aug 5. PMID: 26243137; PMCID: PMC4675966.
HAPMAP5_box2_G4_SSWB28_F31	Wild Boar	Sardinia_WildBoar	South Eruope	Iacolina L et al., 2016 Genomic diversity and differentiation of a managed island wild boar population. Heredity (Edinb). 2016 Jan;116(1):60-7. doi: 10.1038/hdy.2015.70. Epub 2015 Aug 5. PMID: 26243137; PMCID: PMC4675967.
HAPMAP5_box2_G5_SSWB28_M43	Wild Boar	Sardinia_WildBoar	South Eruope	Iacolina L et al., 2016 Genomic diversity and differentiation of a managed island wild boar population. Heredity (Edinb). 2016 Jan;116(1):60-7. doi: 10.1038/hdy.2015.70. Epub 2015 Aug 5. PMID: 26243137; PMCID: PMC4675968.
HAPMAP5_box2_H1_SSWB28_M31	Wild Boar	Sardinia_WildBoar	South Eruope	Iacolina L et al., 2016 Genomic diversity and differentiation of a managed island wild boar population. Heredity (Edinb). 2016 Jan;116(1):60-7. doi: 10.1038/hdy.2015.70. Epub 2015 Aug 5. PMID: 26243137; PMCID: PMC4675969.
HAPMAP5_box2_H3_SSWB28_F27	Wild Boar	Sardinia_WildBoar	South Eruope	Iacolina L et al., 2016 Genomic diversity and differentiation of a managed island wild boar population. Heredity (Edinb). 2016 Jan;116(1):60-7. doi: 10.1038/hdy.2015.70. Epub 2015 Aug 5. PMID: 26243137; PMCID: PMC4675970.
HAPMAP5_box2_H4_SSWB28_M39	Wild Boar	Sardinia_WildBoar	South Eruope	Iacolina L et al., 2016 Genomic diversity and differentiation of a managed island wild boar population. Heredity (Edinb). 2016 Jan;116(1):60-7. doi: 10.1038/hdy.2015.70. Epub 2015 Aug 5. PMID: 26243137; PMCID: PMC4675971.
HAPMAP5_box2_H5_SSWB28_M44	Wild Boar	Sardinia_WildBoar	South Eruope	Iacolina L et al., 2016 Genomic diversity and differentiation of a managed island wild boar population. Heredity (Edinb). 2016 Jan;116(1):60-7. doi: 10.1038/hdy.2015.70. Epub 2015 Aug 5. PMID: 26243137; PMCID: PMC4675972.
HAPMAP2_box4_H12_SSWB42F01	Wild Boar	Italy_WildBoar	South Eruope	Iacolina L et al., 2016 Genomic diversity and differentiation of a managed island wild boar population. Heredity (Edinb). 2016 Jan;116(1):60-7. doi: 10.1038/hdy.2015.70. Epub 2015 Aug 5. PMID: 26243137; PMCID: PMC4675973.
HAPMAP4_box1_E9_SSWB44_U01	Wild Boar	Italy_WildBoar	South Eruope	Iacolina L et al., 2016 Genomic diversity and differentiation of a managed island wild boar population. Heredity (Edinb). 2016 Jan;116(1):60-7. doi: 10.1038/hdy.2015.70. Epub 2015 Aug 5. PMID: 26243137; PMCID: PMC4675974.
HAPMAP4_box1_F9_SSWB42_U01	Wild Boar	Italy_WildBoar	South Eruope	Iacolina L et al., 2016 Genomic diversity and differentiation of a managed island wild boar population. Heredity (Edinb). 2016 Jan;116(1):60-7. doi: 10.1038/hdy.2015.70. Epub 2015 Aug 5. PMID: 26243137; PMCID: PMC4675975.
HAPMAP5_box1_A1_SSWB24_F01	Wild Boar	Italy_WildBoar	South Eruope	Iacolina L et al., 2016 Genomic diversity and differentiation of a managed island wild boar population. Heredity (Edinb). 2016 Jan;116(1):60-7. doi: 10.1038/hdy.2015.70. Epub 2015 Aug 5. PMID: 26243137; PMCID: PMC4675976.
HAPMAP5_box1_B1_SSWB44_M01	Wild Boar	Italy_WildBoar	South Eruope	Iacolina L et al., 2016 Genomic diversity and differentiation of a managed island wild boar population. Heredity (Edinb). 2016 Jan;116(1):60-7. doi: 10.1038/hdy.2015.70. Epub 2015 Aug 5. PMID: 26243137; PMCID: PMC4675977.
HAPMAP5_box1_C1_SSWB44_F01	Wild Boar	Italy_WildBoar	South Eruope	Iacolina L et al., 2016 Genomic diversity and differentiation of a managed island wild boar population. Heredity (Edinb). 2016 Jan;116(1):60-7. doi: 10.1038/hdy.2015.70. Epub 2015 Aug 5. PMID: 26243137; PMCID: PMC4675978.
HAPMAP5_box1_D1_SSWB44_M02	Wild Boar	Italy_WildBoar	South Eruope	Iacolina L et al., 2016 Genomic diversity and differentiation of a managed island wild boar population. Heredity (Edinb). 2016 Jan;116(1):60-7. doi: 10.1038/hdy.2015.70. Epub 2015 Aug 5. PMID: 26243137; PMCID: PMC4675979.
HAPMAP5_box2_G12_SSWB42_U02	Wild Boar	Italy_WildBoar	South Eruope	Iacolina L et al., 2016 Genomic diversity and differentiation of a managed island wild boar population. Heredity (Edinb). 2016 Jan;116(1):60-7. doi: 10.1038/hdy.2015.70. Epub 2015 Aug 5. PMID: 26243137; PMCID: PMC4675980.
HAPMAP5_box2_H12_SSWB42_U03	Wild Boar	Italy_WildBoar	South Eruope	Iacolina L et al., 2016 Genomic diversity and differentiation of a managed island wild boar population. Heredity (Edinb). 2016 Jan;116(1):60-7. doi: 10.1038/hdy.2015.70. Epub 2015 Aug 5. PMID: 26243137; PMCID: PMC4675981.
HAPMAP5_box5_A11_SSWB24_U06	Wild Boar	Italy_WildBoar	South Eruope	Iacolina L et al., 2016 Genomic diversity and differentiation of a managed island wild boar population. Heredity (Edinb). 2016 Jan;116(1):60-7. doi: 10.1038/hdy.2015.70. Epub 2015 Aug 5. PMID: 26243137; PMCID: PMC4675982.
HAPMAP5_box5_D10_SSWB57_U03	Wild Boar	Italy_WildBoar	South Eruope	Iacolina L et al., 2016 Genomic diversity and differentiation of a managed island wild boar population. Heredity (Edinb). 2016 Jan;116(1):60-7. doi: 10.1038/hdy.2015.70. Epub 2015 Aug 5. PMID: 26243137; PMCID: PMC4675983.
HAPMAP5_box5_E10_SSWB57_U04	Wild Boar	Italy_WildBoar	South Eruope	Iacolina L et al., 2016 Genomic diversity and differentiation of a managed island wild boar population. Heredity (Edinb). 2016 Jan;116(1):60-7. doi: 10.1038/hdy.2015.70. Epub 2015 Aug 5. PMID: 26243137; PMCID: PMC4675984.
HAPMAP5_box5_F10_SSWB24_U12	Wild Boar	Italy_WildBoar	South Eruope	Iacolina L et al., 2016 Genomic diversity and differentiation of a managed island wild boar population. Heredity (Edinb). 2016 Jan;116(1):60-7. doi: 10.1038/hdy.2015.70. Epub 2015 Aug 5. PMID: 26243137; PMCID: PMC4675985.
HAPMAP5_box5_G10_SSWB24_U15	Wild Boar	Italy_WildBoar	South Eruope	Iacolina L et al., 2016 Genomic diversity and differentiation of a managed island wild boar population. Heredity (Edinb). 2016 Jan;116(1):60-7. doi: 10.1038/hdy.2015.70. Epub 2015 Aug 5. PMID: 26243137; PMCID: PMC4675986.
HAPMAP5_box5_H10_SSWB24_U16	Wild Boar	Italy_WildBoar	South Eruope	Iacolina L et al., 2016 Genomic diversity and differentiation of a managed island wild boar population. Heredity (Edinb). 2016 Jan;116(1):60-7. doi: 10.1038/hdy.2015.70. Epub 2015 Aug 5. PMID: 26243137; PMCID: PMC4675987.
HAPMAP5_box1_E1_SSWB45_F01	Wild Boar	Slovenia_WildBoar	Middle Eruope	Iacolina L et al., 2016 Genomic diversity and differentiation of a managed island wild boar population. Heredity (Edinb). 2016 Jan;116(1):60-7. doi: 10.1038/hdy.2015.70. Epub 2015 Aug 5. PMID: 26243137; PMCID: PMC4675988.
HAPMAP5_box1_F1_SSWB45_M01	Wild Boar	Slovenia_WildBoar	Middle Eruope	Iacolina L et al., 2016 Genomic diversity and differentiation of a managed island wild boar population. Heredity (Edinb). 2016 Jan;116(1):60-7. doi: 10.1038/hdy.2015.70. Epub 2015 Aug 5. PMID: 26243137; PMCID: PMC4675989.
HAPMAP5_box1_G1_SSWB45_F02	Wild Boar	Slovenia_WildBoar	Middle Eruope	Iacolina L et al., 2016 Genomic diversity and differentiation of a managed island wild boar population. Heredity (Edinb). 2016 Jan;116(1):60-7. doi: 10.1038/hdy.2015.70. Epub 2015 Aug 5. PMID: 26243137; PMCID: PMC4675990.
HAPMAP5_box1_H1_SSWB45_M02	Wild Boar	Slovenia_WildBoar	Middle Eruope	Iacolina L et al., 2016 Genomic diversity and differentiation of a managed island wild boar population. Heredity (Edinb). 2016 Jan;116(1):60-7. doi: 10.1038/hdy.2015.70. Epub 2015 Aug 5. PMID: 26243137; PMCID: PMC4675991.
HAPMAP5_box2_A10_SSWB53_F05	Wild Boar	Bulgaria_WildBoar	South Eruope	Iacolina L et al., 2016 Genomic diversity and differentiation of a managed island wild boar population. Heredity (Edinb). 2016 Jan;116(1):60-7. doi: 10.1038/hdy.2015.70. Epub 2015 Aug 5. PMID: 26243137; PMCID: PMC4675992.
HAPMAP5_box2_E9_SSWB53_F01	Wild Boar	Bulgaria_WildBoar	South Eruope	Iacolina L et al., 2016 Genomic diversity and differentiation of a managed island wild boar population. Heredity (Edinb). 2016 Jan;116(1):60-7. doi: 10.1038/hdy.2015.70. Epub 2015 Aug 5. PMID: 26243137; PMCID: PMC4675993.
HAPMAP5_box2_F9_SSWB53_F02	Wild Boar	Bulgaria_WildBoar	South Eruope	Iacolina L et al., 2016 Genomic diversity and differentiation of a managed island wild boar population. Heredity (Edinb). 2016 Jan;116(1):60-7. doi: 10.1038/hdy.2015.70. Epub 2015 Aug 5. PMID: 26243137; PMCID: PMC4675994.
HAPMAP5_box2_G9_SSWB53_F03	Wild Boar	Bulgaria_WildBoar	South Eruope	Iacolina L et al., 2016 Genomic diversity and differentiation of a managed island wild boar population. Heredity (Edinb). 2016 Jan;116(1):60-7. doi: 10.1038/hdy.2015.70. Epub 2015 Aug 5. PMID: 26243137; PMCID: PMC4675995.
HAPMAP5_box2_H9_SSWB53_F04	Wild Boar	Bulgaria_WildBoar	South Eruope	Iacolina L et al., 2016 Genomic diversity and differentiation of a managed island wild boar population. Heredity (Edinb). 2016 Jan;116(1):60-7. doi: 10.1038/hdy.2015.70. Epub 2015 Aug 5. PMID: 26243137; PMCID: PMC4675996.
HAPMAP4_box1_A10_SSWB51_F01	Wild Boar	Croatia_WildBoar	South Eruope	Iacolina L et al., 2016 Genomic diversity and differentiation of a managed island wild boar population. Heredity (Edinb). 2016 Jan;116(1):60-7. doi: 10.1038/hdy.2015.70. Epub 2015 Aug 5. PMID: 26243137; PMCID: PMC4675997.
HAPMAP4_box1_A11_SSWB51_M02	Wild Boar	Croatia_WildBoar	South Eruope	Iacolina L et al., 2016 Genomic diversity and differentiation of a managed island wild boar population. Heredity (Edinb). 2016 Jan;116(1):60-7. doi: 10.1038/hdy.2015.70. Epub 2015 Aug 5. PMID: 26243137; PMCID: PMC4675998.
HAPMAP4_box1_B10_SSWB51_F02	Wild Boar	Croatia_WildBoar	South Eruope	Iacolina L et al., 2016 Genomic diversity and differentiation of a managed island wild boar population. Heredity (Edinb). 2016 Jan;116(1):60-7. doi: 10.1038/hdy.2015.70. Epub 2015 Aug 5. PMID: 26243137; PMCID: PMC4675999.
HAPMAP4_box1_B11_SSWB51_F04	Wild Boar	Croatia_WildBoar	South Eruope	Iacolina L et al., 2016 Genomic diversity and differentiation of a managed island wild boar population. Heredity (Edinb). 2016 Jan;116(1):60-7. doi: 10.1038/hdy.2015.70. Epub 2015 Aug 5. PMID: 26243137; PMCID: PMC4676000.
HAPMAP4_box1_C10_SSWB51_U03	Wild Boar	Croatia_WildBoar	South Eruope	Iacolina L et al., 2016 Genomic diversity and differentiation of a managed island wild boar population. Heredity (Edinb). 2016 Jan;116(1):60-7. doi: 10.1038/hdy.2015.70. Epub 2015 Aug 5. PMID: 26243137; PMCID: PMC4676001.
HAPMAP4_box1_C11_SSWB51_M03	Wild Boar	Croatia_WildBoar	South Eruope	Iacolina L et al., 2016 Genomic diversity and differentiation of a managed island wild boar population. Heredity (Edinb). 2016 Jan;116(1):60-7. doi: 10.1038/hdy.2015.70. Epub 2015 Aug 5. PMID: 26243137; PMCID: PMC4676002.
HAPMAP4_box1_D10_SSWB51_M01	Wild Boar	Croatia_WildBoar	South Eruope	Iacolina L et al., 2016 Genomic diversity and differentiation of a managed island wild boar population. Heredity (Edinb). 2016 Jan;116(1):60-7. doi: 10.1038/hdy.2015.70. Epub 2015 Aug 5. PMID: 26243137; PMCID: PMC4676003.
HAPMAP4_box1_D11_SSWB51_F05	Wild Boar	Croatia_WildBoar	South Eruope	Iacolina L et al., 2016 Genomic diversity and differentiation of a managed island wild boar population. Heredity (Edinb). 2016 Jan;116(1):60-7. doi: 10.1038/hdy.2015.70. Epub 2015 Aug 5. PMID: 26243137; PMCID: PMC4676004.
HAPMAP4_box1_E10_SSWB51_F03	Wild Boar	Croatia_WildBoar	South Eruope	Iacolina L et al., 2016 Genomic diversity and differentiation of a managed island wild boar population. Heredity (Edinb). 2016 Jan;116(1):60-7. doi: 10.1038/hdy.2015.70. Epub 2015 Aug 5. PMID: 26243137; PMCID: PMC4676005.
HAPMAP4_box1_E11_SSWB51_U06	Wild Boar	Croatia_WildBoar	South Eruope	Iacolina L et al., 2016 Genomic diversity and differentiation of a managed island wild boar population. Heredity (Edinb). 2016 Jan;116(1):60-7. doi: 10.1038/hdy.2015.70. Epub 2015 Aug 5. PMID: 26243137; PMCID: PMC4676006.
HAPMAP4_box1_F10_SSWB51_U04	Wild Boar	Croatia_WildBoar	South Eruope	Iacolina L et al., 2016 Genomic diversity and differentiation of a managed island wild boar population. Heredity (Edinb). 2016 Jan;116(1):60-7. doi: 10.1038/hdy.2015.70. Epub 2015 Aug 5. PMID: 26243137; PMCID: PMC4676007.
HAPMAP4_box1_F11_SSWB51_U07	Wild Boar	Croatia_WildBoar	South Eruope	Iacolina L et al., 2016 Genomic diversity and differentiation of a managed island wild boar population. Heredity (Edinb). 2016 Jan;116(1):60-7. doi: 10.1038/hdy.2015.70. Epub 2015 Aug 5. PMID: 26243137; PMCID: PMC4676008.
HAPMAP4_box1_G10_SSWB51_U05	Wild Boar	Croatia_WildBoar	South Eruope	Iacolina L et al., 2016 Genomic diversity and differentiation of a managed island wild boar population. Heredity (Edinb). 2016 Jan;116(1):60-7. doi: 10.1038/hdy.2015.70. Epub 2015 Aug 5. PMID: 26243137; PMCID: PMC4676009.
HAPMAP4_box1_G9_SSWB51_U01	Wild Boar	Croatia_WildBoar	South Eruope	Iacolina L et al., 2016 Genomic diversity and differentiation of a managed island wild boar population. Heredity (Edinb). 2016 Jan;116(1):60-7. doi: 10.1038/hdy.2015.70. Epub 2015 Aug 5. PMID: 26243137; PMCID: PMC4676010.
HAPMAP4_box1_H10_SSWB51_U08	Wild Boar	Croatia_WildBoar	South Eruope	Iacolina L et al., 2016 Genomic diversity and differentiation of a managed island wild boar population. Heredity (Edinb). 2016 Jan;116(1):60-7. doi: 10.1038/hdy.2015.70. Epub 2015 Aug 5. PMID: 26243137; PMCID: PMC4676011.
HAPMAP4_box1_H9_SSWB51_U02	Wild Boar	Croatia_WildBoar	South Eruope	Iacolina L et al., 2016 Genomic diversity and differentiation of a managed island wild boar population. Heredity (Edinb). 2016 Jan;116(1):60-7. doi: 10.1038/hdy.2015.70. Epub 2015 Aug 5. PMID: 26243137; PMCID: PMC4676012.
HAPMAP2_box7_A1_SSWB31M01	Wild Boar	Greece_WildBoar	South Eruope	Iacolina L et al., 2016 Genomic diversity and differentiation of a managed island wild boar population. Heredity (Edinb). 2016 Jan;116(1):60-7. doi: 10.1038/hdy.2015.70. Epub 2015 Aug 5. PMID: 26243137; PMCID: PMC4676013.
HAPMAP2_box7_A2_SSWB31F06	Wild Boar	Greece_WildBoar	South Eruope	Iacolina L et al., 2016 Genomic diversity and differentiation of a managed island wild boar population. Heredity (Edinb). 2016 Jan;116(1):60-7. doi: 10.1038/hdy.2015.70. Epub 2015 Aug 5. PMID: 26243137; PMCID: PMC4676014.
HAPMAP2_box7_A4_SSWB32M02	Wild Boar	Greece_WildBoar	South Eruope	Iacolina L et al., 2016 Genomic diversity and differentiation of a managed island wild boar population. Heredity (Edinb). 2016 Jan;116(1):60-7. doi: 10.1038/hdy.2015.70. Epub 2015 Aug 5. PMID: 26243137; PMCID: PMC4676015.
HAPMAP2_box7_A5_SSWB32F04	Wild Boar	Greece_WildBoar	South Eruope	Iacolina L et al., 2016 Genomic diversity and differentiation of a managed island wild boar population. Heredity (Edinb). 2016 Jan;116(1):60-7. doi: 10.1038/hdy.2015.70. Epub 2015 Aug 5. PMID: 26243137; PMCID: PMC4676016.
HAPMAP2_box7_B1_SSWB31F01	Wild Boar	Greece_WildBoar	South Eruope	Iacolina L et al., 2016 Genomic diversity and differentiation of a managed island wild boar population. Heredity (Edinb). 2016 Jan;116(1):60-7. doi: 10.1038/hdy.2015.70. Epub 2015 Aug 5. PMID: 26243137; PMCID: PMC4676017.
HAPMAP2_box7_B2_SSWB31M04	Wild Boar	Greece_WildBoar	South Eruope	Iacolina L et al., 2016 Genomic diversity and differentiation of a managed island wild boar population. Heredity (Edinb). 2016 Jan;116(1):60-7. doi: 10.1038/hdy.2015.70. Epub 2015 Aug 5. PMID: 26243137; PMCID: PMC4676018.
HAPMAP2_box7_B3_SSWB31M09	Wild Boar	Greece_WildBoar	South Eruope	Iacolina L et al., 2016 Genomic diversity and differentiation of a managed island wild boar population. Heredity (Edinb). 2016 Jan;116(1):60-7. doi: 10.1038/hdy.2015.70. Epub 2015 Aug 5. PMID: 26243137; PMCID: PMC4676019.
HAPMAP2_box7_B4_SSWB32M03	Wild Boar	Greece_WildBoar	South Eruope	Iacolina L et al., 2016 Genomic diversity and differentiation of a managed island wild boar population. Heredity (Edinb). 2016 Jan;116(1):60-7. doi: 10.1038/hdy.2015.70. Epub 2015 Aug 5. PMID: 26243137; PMCID: PMC4676020.
HAPMAP2_box7_B5_SSWB32F05	Wild Boar	Greece_WildBoar	South Eruope	Iacolina L et al., 2016 Genomic diversity and differentiation of a managed island wild boar population. Heredity (Edinb). 2016 Jan;116(1):60-7. doi: 10.1038/hdy.2015.70. Epub 2015 Aug 5. PMID: 26243137; PMCID: PMC4676021.
HAPMAP3_box1_G2_WB36_M02	Wild Boar	Hungary_WildBoar	Middle Eruope	Iacolina L et al., 2016 Genomic diversity and differentiation of a managed island wild boar population. Heredity (Edinb). 2016 Jan;116(1):60-7. doi: 10.1038/hdy.2015.70. Epub 2015 Aug 5. PMID: 26243137; PMCID: PMC4676022.
HAPMAP5_box2_C10_SSWB54_U02	Wild Boar	Serbia_WildBoar	South Eruope	Iacolina L et al., 2016 Genomic diversity and differentiation of a managed island wild boar population. Heredity (Edinb). 2016 Jan;116(1):60-7. doi: 10.1038/hdy.2015.70. Epub 2015 Aug 5. PMID: 26243137; PMCID: PMC4676023.
HAPMAP5_box2_D10_SSWB54_U03	Wild Boar	Serbia_WildBoar	South Eruope	Iacolina L et al., 2016 Genomic diversity and differentiation of a managed island wild boar population. Heredity (Edinb). 2016 Jan;116(1):60-7. doi: 10.1038/hdy.2015.70. Epub 2015 Aug 5. PMID: 26243137; PMCID: PMC4676024.
HAPMAP5_box2_E10_SSWB54_U04	Wild Boar	Serbia_WildBoar	South Eruope	Iacolina L et al., 2016 Genomic diversity and differentiation of a managed island wild boar population. Heredity (Edinb). 2016 Jan;116(1):60-7. doi: 10.1038/hdy.2015.70. Epub 2015 Aug 5. PMID: 26243137; PMCID: PMC4676025.
HAPMAP5_box2_F10_SSWB54_U05	Wild Boar	Serbia_WildBoar	South Eruope	Iacolina L et al., 2016 Genomic diversity and differentiation of a managed island wild boar population. Heredity (Edinb). 2016 Jan;116(1):60-7. doi: 10.1038/hdy.2015.70. Epub 2015 Aug 5. PMID: 26243137; PMCID: PMC4676026.
HAPMAP5_box5_A10_SSWB58_U03	Wild Boar	Slovenia_WildBoar	Middle Eruope	Iacolina L et al., 2016 Genomic diversity and differentiation of a managed island wild boar population. Heredity (Edinb). 2016 Jan;116(1):60-7. doi: 10.1038/hdy.2015.70. Epub 2015 Aug 5. PMID: 26243137; PMCID: PMC4676027.
HAPMAP5_box5_B10_SSWB58_U04	Wild Boar	Slovenia_WildBoar	Middle Eruope	Iacolina L et al., 2016 Genomic diversity and differentiation of a managed island wild boar population. Heredity (Edinb). 2016 Jan;116(1):60-7. doi: 10.1038/hdy.2015.70. Epub 2015 Aug 5. PMID: 26243137; PMCID: PMC4676028.
HAPMAP5_box5_C10_SSWB58_U05	Wild Boar	Slovenia_WildBoar	Middle Eruope	Iacolina L et al., 2016 Genomic diversity and differentiation of a managed island wild boar population. Heredity (Edinb). 2016 Jan;116(1):60-7. doi: 10.1038/hdy.2015.70. Epub 2015 Aug 5. PMID: 26243137; PMCID: PMC4676029.
HAPMAP5_box5_G9_SSWB58_U01	Wild Boar	Slovenia_WildBoar	Middle Eruope	Iacolina L et al., 2016 Genomic diversity and differentiation of a managed island wild boar population. Heredity (Edinb). 2016 Jan;116(1):60-7. doi: 10.1038/hdy.2015.70. Epub 2015 Aug 5. PMID: 26243137; PMCID: PMC4676030.
HAPMAP5_box5_H9_SSWB58_U02	Wild Boar	Slovenia_WildBoar	Middle Eruope	Iacolina L et al., 2016 Genomic diversity and differentiation of a managed island wild boar population. Heredity (Edinb). 2016 Jan;116(1):60-7. doi: 10.1038/hdy.2015.70. Epub 2015 Aug 5. PMID: 26243137; PMCID: PMC4676031.
HAPMAP5_box6_A1_SSWB58_U06	Wild Boar	Slovenia_WildBoar	Middle Eruope	Iacolina L et al., 2016 Genomic diversity and differentiation of a managed island wild boar population. Heredity (Edinb). 2016 Jan;116(1):60-7. doi: 10.1038/hdy.2015.70. Epub 2015 Aug 5. PMID: 26243137; PMCID: PMC4676032.
HAPMAP5_box6_A2_SSWB58_U14	Wild Boar	Slovenia_WildBoar	Middle Eruope	Iacolina L et al., 2016 Genomic diversity and differentiation of a managed island wild boar population. Heredity (Edinb). 2016 Jan;116(1):60-7. doi: 10.1038/hdy.2015.70. Epub 2015 Aug 5. PMID: 26243137; PMCID: PMC4676033.
HAPMAP5_box6_B1_SSWB58_U07	Wild Boar	Slovenia_WildBoar	Middle Eruope	Iacolina L et al., 2016 Genomic diversity and differentiation of a managed island wild boar population. Heredity (Edinb). 2016 Jan;116(1):60-7. doi: 10.1038/hdy.2015.70. Epub 2015 Aug 5. PMID: 26243137; PMCID: PMC4676034.
HAPMAP5_box6_B2_SSWB58_U15	Wild Boar	Slovenia_WildBoar	Middle Eruope	Iacolina L et al., 2016 Genomic diversity and differentiation of a managed island wild boar population. Heredity (Edinb). 2016 Jan;116(1):60-7. doi: 10.1038/hdy.2015.70. Epub 2015 Aug 5. PMID: 26243137; PMCID: PMC4676035.
HAPMAP5_box6_C1_SSWB58_U08	Wild Boar	Slovenia_WildBoar	Middle Eruope	Iacolina L et al., 2016 Genomic diversity and differentiation of a managed island wild boar population. Heredity (Edinb). 2016 Jan;116(1):60-7. doi: 10.1038/hdy.2015.70. Epub 2015 Aug 5. PMID: 26243137; PMCID: PMC4676036.
HAPMAP5_box6_C2_SSWB58_U16	Wild Boar	Slovenia_WildBoar	Middle Eruope	Iacolina L et al., 2016 Genomic diversity and differentiation of a managed island wild boar population. Heredity (Edinb). 2016 Jan;116(1):60-7. doi: 10.1038/hdy.2015.70. Epub 2015 Aug 5. PMID: 26243137; PMCID: PMC4676037.
HAPMAP5_box6_D1_SSWB58_U09	Wild Boar	Slovenia_WildBoar	Middle Eruope	Iacolina L et al., 2016 Genomic diversity and differentiation of a managed island wild boar population. Heredity (Edinb). 2016 Jan;116(1):60-7. doi: 10.1038/hdy.2015.70. Epub 2015 Aug 5. PMID: 26243137; PMCID: PMC4676038.
HAPMAP5_box6_E1_SSWB58_U10	Wild Boar	Slovenia_WildBoar	Middle Eruope	Iacolina L et al., 2016 Genomic diversity and differentiation of a managed island wild boar population. Heredity (Edinb). 2016 Jan;116(1):60-7. doi: 10.1038/hdy.2015.70. Epub 2015 Aug 5. PMID: 26243137; PMCID: PMC4676039.
HAPMAP5_box6_F1_SSWB58_U11	Wild Boar	Slovenia_WildBoar	Middle Eruope	Iacolina L et al., 2016 Genomic diversity and differentiation of a managed island wild boar population. Heredity (Edinb). 2016 Jan;116(1):60-7. doi: 10.1038/hdy.2015.70. Epub 2015 Aug 5. PMID: 26243137; PMCID: PMC4676040.
HAPMAP5_box6_G1_SSWB58_U12	Wild Boar	Slovenia_WildBoar	Middle Eruope	Iacolina L et al., 2016 Genomic diversity and differentiation of a managed island wild boar population. Heredity (Edinb). 2016 Jan;116(1):60-7. doi: 10.1038/hdy.2015.70. Epub 2015 Aug 5. PMID: 26243137; PMCID: PMC4676041.
HAPMAP5_box6_H1_SSWB58_U13	Wild Boar	Slovenia_WildBoar	Middle Eruope	Iacolina L et al., 2016 Genomic diversity and differentiation of a managed island wild boar population. Heredity (Edinb). 2016 Jan;116(1):60-7. doi: 10.1038/hdy.2015.70. Epub 2015 Aug 5. PMID: 26243137; PMCID: PMC4676042.
HAPMAP5_box1_A3_SSWB49_F01	Wild Boar	Austria_WildBoar	Middle Eruope	Iacolina L et al., 2016 Genomic diversity and differentiation of a managed island wild boar population. Heredity (Edinb). 2016 Jan;116(1):60-7. doi: 10.1038/hdy.2015.70. Epub 2015 Aug 5. PMID: 26243137; PMCID: PMC4676043.
HAPMAP5_box1_B3_SSWB62_M01	Wild Boar	Austria_WildBoar	Middle Eruope	Iacolina L et al., 2016 Genomic diversity and differentiation of a managed island wild boar population. Heredity (Edinb). 2016 Jan;116(1):60-7. doi: 10.1038/hdy.2015.70. Epub 2015 Aug 5. PMID: 26243137; PMCID: PMC4676044.
HAPMAP2_box4_A4_SSWB25U01	Wild Boar	France_WildBoar	West Eruope	Iacolina L et al., 2016 Genomic diversity and differentiation of a managed island wild boar population. Heredity (Edinb). 2016 Jan;116(1):60-7. doi: 10.1038/hdy.2015.70. Epub 2015 Aug 5. PMID: 26243137; PMCID: PMC4676045.
HAPMAP2_box4_A5_SSWB25U09	Wild Boar	France_WildBoar	West Eruope	Iacolina L et al., 2016 Genomic diversity and differentiation of a managed island wild boar population. Heredity (Edinb). 2016 Jan;116(1):60-7. doi: 10.1038/hdy.2015.70. Epub 2015 Aug 5. PMID: 26243137; PMCID: PMC4676046.
HAPMAP2_box4_B4_SSWB25U02	Wild Boar	France_WildBoar	West Eruope	Iacolina L et al., 2016 Genomic diversity and differentiation of a managed island wild boar population. Heredity (Edinb). 2016 Jan;116(1):60-7. doi: 10.1038/hdy.2015.70. Epub 2015 Aug 5. PMID: 26243137; PMCID: PMC4676047.
HAPMAP2_box4_B5_SSWB25U10	Wild Boar	France_WildBoar	West Eruope	Iacolina L et al., 2016 Genomic diversity and differentiation of a managed island wild boar population. Heredity (Edinb). 2016 Jan;116(1):60-7. doi: 10.1038/hdy.2015.70. Epub 2015 Aug 5. PMID: 26243137; PMCID: PMC4676048.
HAPMAP2_box4_C4_SSWB25U03	Wild Boar	France_WildBoar	West Eruope	Iacolina L et al., 2016 Genomic diversity and differentiation of a managed island wild boar population. Heredity (Edinb). 2016 Jan;116(1):60-7. doi: 10.1038/hdy.2015.70. Epub 2015 Aug 5. PMID: 26243137; PMCID: PMC4676049.
HAPMAP2_box4_C5_SSWB25U11	Wild Boar	France_WildBoar	West Eruope	Iacolina L et al., 2016 Genomic diversity and differentiation of a managed island wild boar population. Heredity (Edinb). 2016 Jan;116(1):60-7. doi: 10.1038/hdy.2015.70. Epub 2015 Aug 5. PMID: 26243137; PMCID: PMC4676050.
HAPMAP2_box4_D4_SSWB25U04	Wild Boar	France_WildBoar	West Eruope	Iacolina L et al., 2016 Genomic diversity and differentiation of a managed island wild boar population. Heredity (Edinb). 2016 Jan;116(1):60-7. doi: 10.1038/hdy.2015.70. Epub 2015 Aug 5. PMID: 26243137; PMCID: PMC4676051.
HAPMAP2_box4_D5_SSWB25U12	Wild Boar	France_WildBoar	West Eruope	Iacolina L et al., 2016 Genomic diversity and differentiation of a managed island wild boar population. Heredity (Edinb). 2016 Jan;116(1):60-7. doi: 10.1038/hdy.2015.70. Epub 2015 Aug 5. PMID: 26243137; PMCID: PMC4676052.
HAPMAP2_box4_E4_SSWB25U05	Wild Boar	France_WildBoar	West Eruope	Iacolina L et al., 2016 Genomic diversity and differentiation of a managed island wild boar population. Heredity (Edinb). 2016 Jan;116(1):60-7. doi: 10.1038/hdy.2015.70. Epub 2015 Aug 5. PMID: 26243137; PMCID: PMC4676053.
HAPMAP2_box4_E5_SSWB25U13	Wild Boar	France_WildBoar	West Eruope	Iacolina L et al., 2016 Genomic diversity and differentiation of a managed island wild boar population. Heredity (Edinb). 2016 Jan;116(1):60-7. doi: 10.1038/hdy.2015.70. Epub 2015 Aug 5. PMID: 26243137; PMCID: PMC4676054.
HAPMAP2_box4_F4_SSWB25U06	Wild Boar	France_WildBoar	West Eruope	Iacolina L et al., 2016 Genomic diversity and differentiation of a managed island wild boar population. Heredity (Edinb). 2016 Jan;116(1):60-7. doi: 10.1038/hdy.2015.70. Epub 2015 Aug 5. PMID: 26243137; PMCID: PMC4676055.
HAPMAP2_box4_F5_SSWB25U14	Wild Boar	France_WildBoar	West Eruope	Iacolina L et al., 2016 Genomic diversity and differentiation of a managed island wild boar population. Heredity (Edinb). 2016 Jan;116(1):60-7. doi: 10.1038/hdy.2015.70. Epub 2015 Aug 5. PMID: 26243137; PMCID: PMC4676056.
HAPMAP2_box4_G4_SSWB25U07	Wild Boar	France_WildBoar	West Eruope	Iacolina L et al., 2016 Genomic diversity and differentiation of a managed island wild boar population. Heredity (Edinb). 2016 Jan;116(1):60-7. doi: 10.1038/hdy.2015.70. Epub 2015 Aug 5. PMID: 26243137; PMCID: PMC4676057.
HAPMAP2_box4_G5_SSWB25U15	Wild Boar	France_WildBoar	West Eruope	Iacolina L et al., 2016 Genomic diversity and differentiation of a managed island wild boar population. Heredity (Edinb). 2016 Jan;116(1):60-7. doi: 10.1038/hdy.2015.70. Epub 2015 Aug 5. PMID: 26243137; PMCID: PMC4676058.
HAPMAP2_box4_H4_SSWB25U08	Wild Boar	France_WildBoar	West Eruope	Iacolina L et al., 2016 Genomic diversity and differentiation of a managed island wild boar population. Heredity (Edinb). 2016 Jan;116(1):60-7. doi: 10.1038/hdy.2015.70. Epub 2015 Aug 5. PMID: 26243137; PMCID: PMC4676059.
HAPMAP2_box4_H5_SSWB25U16	Wild Boar	France_WildBoar	West Eruope	Iacolina L et al., 2016 Genomic diversity and differentiation of a managed island wild boar population. Heredity (Edinb). 2016 Jan;116(1):60-7. doi: 10.1038/hdy.2015.70. Epub 2015 Aug 5. PMID: 26243137; PMCID: PMC4676060.
HAPMAP5_box1_A4_SSWB50_M04	Wild Boar	France_WildBoar	West Eruope	Iacolina L et al., 2016 Genomic diversity and differentiation of a managed island wild boar population. Heredity (Edinb). 2016 Jan;116(1):60-7. doi: 10.1038/hdy.2015.70. Epub 2015 Aug 5. PMID: 26243137; PMCID: PMC4676061.
HAPMAP5_box1_B4_SSWB50_M05	Wild Boar	France_WildBoar	West Eruope	Iacolina L et al., 2016 Genomic diversity and differentiation of a managed island wild boar population. Heredity (Edinb). 2016 Jan;116(1):60-7. doi: 10.1038/hdy.2015.70. Epub 2015 Aug 5. PMID: 26243137; PMCID: PMC4676062.
HAPMAP5_box1_C3_SSWB50_F01	Wild Boar	France_WildBoar	West Eruope	Iacolina L et al., 2016 Genomic diversity and differentiation of a managed island wild boar population. Heredity (Edinb). 2016 Jan;116(1):60-7. doi: 10.1038/hdy.2015.70. Epub 2015 Aug 5. PMID: 26243137; PMCID: PMC4676063.
HAPMAP5_box1_C4_SSWB50_M06	Wild Boar	France_WildBoar	West Eruope	Iacolina L et al., 2016 Genomic diversity and differentiation of a managed island wild boar population. Heredity (Edinb). 2016 Jan;116(1):60-7. doi: 10.1038/hdy.2015.70. Epub 2015 Aug 5. PMID: 26243137; PMCID: PMC4676064.
HAPMAP5_box1_D3_SSWB50_M01	Wild Boar	France_WildBoar	West Eruope	Iacolina L et al., 2016 Genomic diversity and differentiation of a managed island wild boar population. Heredity (Edinb). 2016 Jan;116(1):60-7. doi: 10.1038/hdy.2015.70. Epub 2015 Aug 5. PMID: 26243137; PMCID: PMC4676065.
HAPMAP5_box1_D4_SSWB50_M07	Wild Boar	France_WildBoar	West Eruope	Iacolina L et al., 2016 Genomic diversity and differentiation of a managed island wild boar population. Heredity (Edinb). 2016 Jan;116(1):60-7. doi: 10.1038/hdy.2015.70. Epub 2015 Aug 5. PMID: 26243137; PMCID: PMC4676066.
HAPMAP5_box1_E3_SSWB50_F02	Wild Boar	France_WildBoar	West Eruope	Iacolina L et al., 2016 Genomic diversity and differentiation of a managed island wild boar population. Heredity (Edinb). 2016 Jan;116(1):60-7. doi: 10.1038/hdy.2015.70. Epub 2015 Aug 5. PMID: 26243137; PMCID: PMC4676067.
HAPMAP5_box1_E4_SSWB50_F04	Wild Boar	France_WildBoar	West Eruope	Iacolina L et al., 2016 Genomic diversity and differentiation of a managed island wild boar population. Heredity (Edinb). 2016 Jan;116(1):60-7. doi: 10.1038/hdy.2015.70. Epub 2015 Aug 5. PMID: 26243137; PMCID: PMC4676068.
HAPMAP5_box1_F3_SSWB50_M02	Wild Boar	France_WildBoar	West Eruope	Iacolina L et al., 2016 Genomic diversity and differentiation of a managed island wild boar population. Heredity (Edinb). 2016 Jan;116(1):60-7. doi: 10.1038/hdy.2015.70. Epub 2015 Aug 5. PMID: 26243137; PMCID: PMC4676069.
HAPMAP5_box1_F4_SSWB50_M08	Wild Boar	France_WildBoar	West Eruope	Iacolina L et al., 2016 Genomic diversity and differentiation of a managed island wild boar population. Heredity (Edinb). 2016 Jan;116(1):60-7. doi: 10.1038/hdy.2015.70. Epub 2015 Aug 5. PMID: 26243137; PMCID: PMC4676070.
HAPMAP5_box1_G3_SSWB50_M03	Wild Boar	France_WildBoar	West Eruope	Iacolina L et al., 2016 Genomic diversity and differentiation of a managed island wild boar population. Heredity (Edinb). 2016 Jan;116(1):60-7. doi: 10.1038/hdy.2015.70. Epub 2015 Aug 5. PMID: 26243137; PMCID: PMC4676071.
HAPMAP5_box1_H3_SSWB50_F03	Wild Boar	France_WildBoar	West Eruope	Iacolina L et al., 2016 Genomic diversity and differentiation of a managed island wild boar population. Heredity (Edinb). 2016 Jan;116(1):60-7. doi: 10.1038/hdy.2015.70. Epub 2015 Aug 5. PMID: 26243137; PMCID: PMC4676072.
HAPMAP2_box5_A1_SSWB40F01	Wild Boar	Germany_WildBoar	Middle Eruope	Iacolina L et al., 2016 Genomic diversity and differentiation of a managed island wild boar population. Heredity (Edinb). 2016 Jan;116(1):60-7. doi: 10.1038/hdy.2015.70. Epub 2015 Aug 5. PMID: 26243137; PMCID: PMC4676073.
HAPMAP2_box5_A3_SSWB40U07	Wild Boar	Germany_WildBoar	Middle Eruope	Iacolina L et al., 2016 Genomic diversity and differentiation of a managed island wild boar population. Heredity (Edinb). 2016 Jan;116(1):60-7. doi: 10.1038/hdy.2015.70. Epub 2015 Aug 5. PMID: 26243137; PMCID: PMC4676074.
HAPMAP2_box5_AS_SSWB40F09	Wild Boar	Germany_WildBoar	Middle Eruope	Iacolina L et al., 2016 Genomic diversity and differentiation of a managed island wild boar population. Heredity (Edinb). 2016 Jan;116(1):60-7. doi: 10.1038/hdy.2015.70. Epub 2015 Aug 5. PMID: 26243137; PMCID: PMC4676075.
HAPMAP2_box5_B1_SSWB40F02	Wild Boar	Germany_WildBoar	Middle Eruope	Iacolina L et al., 2016 Genomic diversity and differentiation of a managed island wild boar population. Heredity (Edinb). 2016 Jan;116(1):60-7. doi: 10.1038/hdy.2015.70. Epub 2015 Aug 5. PMID: 26243137; PMCID: PMC4676076.
HAPMAP2_box5_B2_SSWB40F10	Wild Boar	Germany_WildBoar	Middle Eruope	Iacolina L et al., 2016 Genomic diversity and differentiation of a managed island wild boar population. Heredity (Edinb). 2016 Jan;116(1):60-7. doi: 10.1038/hdy.2015.70. Epub 2015 Aug 5. PMID: 26243137; PMCID: PMC4676077.
HAPMAP2_box5_B3_SSWB40U08	Wild Boar	Germany_WildBoar	Middle Eruope	Iacolina L et al., 2016 Genomic diversity and differentiation of a managed island wild boar population. Heredity (Edinb). 2016 Jan;116(1):60-7. doi: 10.1038/hdy.2015.70. Epub 2015 Aug 5. PMID: 26243137; PMCID: PMC4676078.
HAPMAP2_box5_C1_SSWB40F03	Wild Boar	Germany_WildBoar	Middle Eruope	Iacolina L et al., 2016 Genomic diversity and differentiation of a managed island wild boar population. Heredity (Edinb). 2016 Jan;116(1):60-7. doi: 10.1038/hdy.2015.70. Epub 2015 Aug 5. PMID: 26243137; PMCID: PMC4676079.
HAPMAP2_box5_C2_SSWB40U01	Wild Boar	Germany_WildBoar	Middle Eruope	Iacolina L et al., 2016 Genomic diversity and differentiation of a managed island wild boar population. Heredity (Edinb). 2016 Jan;116(1):60-7. doi: 10.1038/hdy.2015.70. Epub 2015 Aug 5. PMID: 26243137; PMCID: PMC4676080.
HAPMAP2_box5_C3_SSWB40U09	Wild Boar	Germany_WildBoar	Middle Eruope	Iacolina L et al., 2016 Genomic diversity and differentiation of a managed island wild boar population. Heredity (Edinb). 2016 Jan;116(1):60-7. doi: 10.1038/hdy.2015.70. Epub 2015 Aug 5. PMID: 26243137; PMCID: PMC4676081.
HAPMAP2_box5_D1_SSWB40F04	Wild Boar	Germany_WildBoar	Middle Eruope	Iacolina L et al., 2016 Genomic diversity and differentiation of a managed island wild boar population. Heredity (Edinb). 2016 Jan;116(1):60-7. doi: 10.1038/hdy.2015.70. Epub 2015 Aug 5. PMID: 26243137; PMCID: PMC4676082.
HAPMAP2_box5_D2_SSWB40U02	Wild Boar	Germany_WildBoar	Middle Eruope	Iacolina L et al., 2016 Genomic diversity and differentiation of a managed island wild boar population. Heredity (Edinb). 2016 Jan;116(1):60-7. doi: 10.1038/hdy.2015.70. Epub 2015 Aug 5. PMID: 26243137; PMCID: PMC4676083.
HAPMAP2_box5_E1_SSWB40F05	Wild Boar	Germany_WildBoar	Middle Eruope	Iacolina L et al., 2016 Genomic diversity and differentiation of a managed island wild boar population. Heredity (Edinb). 2016 Jan;116(1):60-7. doi: 10.1038/hdy.2015.70. Epub 2015 Aug 5. PMID: 26243137; PMCID: PMC4676084.
HAPMAP2_box5_E2_SSWB40U03	Wild Boar	Germany_WildBoar	Middle Eruope	Iacolina L et al., 2016 Genomic diversity and differentiation of a managed island wild boar population. Heredity (Edinb). 2016 Jan;116(1):60-7. doi: 10.1038/hdy.2015.70. Epub 2015 Aug 5. PMID: 26243137; PMCID: PMC4676085.
HAPMAP2_box5_E3_SSWB40U11	Wild Boar	Germany_WildBoar	Middle Eruope	Iacolina L et al., 2016 Genomic diversity and differentiation of a managed island wild boar population. Heredity (Edinb). 2016 Jan;116(1):60-7. doi: 10.1038/hdy.2015.70. Epub 2015 Aug 5. PMID: 26243137; PMCID: PMC4676086.
HAPMAP2_box5_F1_SSWB40F06	Wild Boar	Germany_WildBoar	Middle Eruope	Iacolina L et al., 2016 Genomic diversity and differentiation of a managed island wild boar population. Heredity (Edinb). 2016 Jan;116(1):60-7. doi: 10.1038/hdy.2015.70. Epub 2015 Aug 5. PMID: 26243137; PMCID: PMC4676087.
HAPMAP2_box5_F2_SSWB40U04	Wild Boar	Germany_WildBoar	Middle Eruope	Iacolina L et al., 2016 Genomic diversity and differentiation of a managed island wild boar population. Heredity (Edinb). 2016 Jan;116(1):60-7. doi: 10.1038/hdy.2015.70. Epub 2015 Aug 5. PMID: 26243137; PMCID: PMC4676088.
HAPMAP2_box5_F3_SSWB40U12	Wild Boar	Germany_WildBoar	Middle Eruope	Iacolina L et al., 2016 Genomic diversity and differentiation of a managed island wild boar population. Heredity (Edinb). 2016 Jan;116(1):60-7. doi: 10.1038/hdy.2015.70. Epub 2015 Aug 5. PMID: 26243137; PMCID: PMC4676089.
HAPMAP2_box5_G1_SSWB40F07	Wild Boar	Germany_WildBoar	Middle Eruope	Iacolina L et al., 2016 Genomic diversity and differentiation of a managed island wild boar population. Heredity (Edinb). 2016 Jan;116(1):60-7. doi: 10.1038/hdy.2015.70. Epub 2015 Aug 5. PMID: 26243137; PMCID: PMC4676090.
HAPMAP2_box5_G2_SSWB40U05	Wild Boar	Germany_WildBoar	Middle Eruope	Iacolina L et al., 2016 Genomic diversity and differentiation of a managed island wild boar population. Heredity (Edinb). 2016 Jan;116(1):60-7. doi: 10.1038/hdy.2015.70. Epub 2015 Aug 5. PMID: 26243137; PMCID: PMC4676091.
HAPMAP2_box5_G3_SSWB40U13	Wild Boar	Germany_WildBoar	Middle Eruope	Iacolina L et al., 2016 Genomic diversity and differentiation of a managed island wild boar population. Heredity (Edinb). 2016 Jan;116(1):60-7. doi: 10.1038/hdy.2015.70. Epub 2015 Aug 5. PMID: 26243137; PMCID: PMC4676092.
HAPMAP2_box5_H1_SSWB40F08	Wild Boar	Germany_WildBoar	Middle Eruope	Iacolina L et al., 2016 Genomic diversity and differentiation of a managed island wild boar population. Heredity (Edinb). 2016 Jan;116(1):60-7. doi: 10.1038/hdy.2015.70. Epub 2015 Aug 5. PMID: 26243137; PMCID: PMC4676093.
HAPMAP2_box5_H2_SSWB40U06	Wild Boar	Germany_WildBoar	Middle Eruope	Iacolina L et al., 2016 Genomic diversity and differentiation of a managed island wild boar population. Heredity (Edinb). 2016 Jan;116(1):60-7. doi: 10.1038/hdy.2015.70. Epub 2015 Aug 5. PMID: 26243137; PMCID: PMC4676094.
HAPMAP2_box5_H3_SSWB40U14	Wild Boar	Germany_WildBoar	Middle Eruope	Iacolina L et al., 2016 Genomic diversity and differentiation of a managed island wild boar population. Heredity (Edinb). 2016 Jan;116(1):60-7. doi: 10.1038/hdy.2015.70. Epub 2015 Aug 5. PMID: 26243137; PMCID: PMC4676095.
HAPMAP5_box5_C7_SSWB40_F10	Wild Boar	Germany_WildBoar	Middle Eruope	Iacolina L et al., 2016 Genomic diversity and differentiation of a managed island wild boar population. Heredity (Edinb). 2016 Jan;116(1):60-7. doi: 10.1038/hdy.2015.70. Epub 2015 Aug 5. PMID: 26243137; PMCID: PMC4676096.
HAPMAP5_box5_C8_SSWB41_M01	Wild Boar	Germany_WildBoar	Middle Eruope	Iacolina L et al., 2016 Genomic diversity and differentiation of a managed island wild boar population. Heredity (Edinb). 2016 Jan;116(1):60-7. doi: 10.1038/hdy.2015.70. Epub 2015 Aug 5. PMID: 26243137; PMCID: PMC4676097.
HAPMAP5_box5_D7_SSWB40_F11	Wild Boar	Germany_WildBoar	Middle Eruope	Iacolina L et al., 2016 Genomic diversity and differentiation of a managed island wild boar population. Heredity (Edinb). 2016 Jan;116(1):60-7. doi: 10.1038/hdy.2015.70. Epub 2015 Aug 5. PMID: 26243137; PMCID: PMC4676098.
HAPMAP5_box5_E7_SSWB40_M03	Wild Boar	Germany_WildBoar	Middle Eruope	Iacolina L et al., 2016 Genomic diversity and differentiation of a managed island wild boar population. Heredity (Edinb). 2016 Jan;116(1):60-7. doi: 10.1038/hdy.2015.70. Epub 2015 Aug 5. PMID: 26243137; PMCID: PMC4676099.
HAPMAP5_box5_E8_SSWB41_M02	Wild Boar	Germany_WildBoar	Middle Eruope	Iacolina L et al., 2016 Genomic diversity and differentiation of a managed island wild boar population. Heredity (Edinb). 2016 Jan;116(1):60-7. doi: 10.1038/hdy.2015.70. Epub 2015 Aug 5. PMID: 26243137; PMCID: PMC4676100.
HAPMAP5_box1_E2_SSWB48_F01	Wild Boar	Luxembourg_WildBoar	Middle Eruope	Iacolina L et al., 2016 Genomic diversity and differentiation of a managed island wild boar population. Heredity (Edinb). 2016 Jan;116(1):60-7. doi: 10.1038/hdy.2015.70. Epub 2015 Aug 5. PMID: 26243137; PMCID: PMC4676101.
HAPMAP5_box1_F2_SSWB48_F02	Wild Boar	Luxembourg_WildBoar	Middle Eruope	Iacolina L et al., 2016 Genomic diversity and differentiation of a managed island wild boar population. Heredity (Edinb). 2016 Jan;116(1):60-7. doi: 10.1038/hdy.2015.70. Epub 2015 Aug 5. PMID: 26243137; PMCID: PMC4676102.
HAPMAP5_box1_G2_SSWB48_F03	Wild Boar	Luxembourg_WildBoar	Middle Eruope	Iacolina L et al., 2016 Genomic diversity and differentiation of a managed island wild boar population. Heredity (Edinb). 2016 Jan;116(1):60-7. doi: 10.1038/hdy.2015.70. Epub 2015 Aug 5. PMID: 26243137; PMCID: PMC4676103.
HAPMAP5_box1_H2_SSWB48_F04	Wild Boar	Luxembourg_WildBoar	Middle Eruope	Iacolina L et al., 2016 Genomic diversity and differentiation of a managed island wild boar population. Heredity (Edinb). 2016 Jan;116(1):60-7. doi: 10.1038/hdy.2015.70. Epub 2015 Aug 5. PMID: 26243137; PMCID: PMC4676104.
HAPMAP2_box4_A7_SSWB21M07	Wild Boar	The Netherlands_WildBoar	Middle Eruope	Iacolina L et al., 2016 Genomic diversity and differentiation of a managed island wild boar population. Heredity (Edinb). 2016 Jan;116(1):60-7. doi: 10.1038/hdy.2015.70. Epub 2015 Aug 5. PMID: 26243137; PMCID: PMC4676105.
HAPMAP2_box4_B7_SSWB22F02	Wild Boar	The Netherlands_WildBoar	Middle Eruope	Iacolina L et al., 2016 Genomic diversity and differentiation of a managed island wild boar population. Heredity (Edinb). 2016 Jan;116(1):60-7. doi: 10.1038/hdy.2015.70. Epub 2015 Aug 5. PMID: 26243137; PMCID: PMC4676106.
HAPMAP2_box4_C6_SSWB21F03	Wild Boar	The Netherlands_WildBoar	Middle Eruope	Iacolina L et al., 2016 Genomic diversity and differentiation of a managed island wild boar population. Heredity (Edinb). 2016 Jan;116(1):60-7. doi: 10.1038/hdy.2015.70. Epub 2015 Aug 5. PMID: 26243137; PMCID: PMC4676107.
HAPMAP2_box4_C7_SSWB22F03	Wild Boar	The Netherlands_WildBoar	Middle Eruope	Iacolina L et al., 2016 Genomic diversity and differentiation of a managed island wild boar population. Heredity (Edinb). 2016 Jan;116(1):60-7. doi: 10.1038/hdy.2015.70. Epub 2015 Aug 5. PMID: 26243137; PMCID: PMC4676108.
HAPMAP2_box4_D6_SSWB21M05	Wild Boar	The Netherlands_WildBoar	Middle Eruope	Iacolina L et al., 2016 Genomic diversity and differentiation of a managed island wild boar population. Heredity (Edinb). 2016 Jan;116(1):60-7. doi: 10.1038/hdy.2015.70. Epub 2015 Aug 5. PMID: 26243137; PMCID: PMC4676109.
HAPMAP2_box4_D7_SSWB22F04	Wild Boar	The Netherlands_WildBoar	Middle Eruope	Iacolina L et al., 2016 Genomic diversity and differentiation of a managed island wild boar population. Heredity (Edinb). 2016 Jan;116(1):60-7. doi: 10.1038/hdy.2015.70. Epub 2015 Aug 5. PMID: 26243137; PMCID: PMC4676110.
HAPMAP2_box4_E6_SSWB21F04	Wild Boar	The Netherlands_WildBoar	Middle Eruope	Iacolina L et al., 2016 Genomic diversity and differentiation of a managed island wild boar population. Heredity (Edinb). 2016 Jan;116(1):60-7. doi: 10.1038/hdy.2015.70. Epub 2015 Aug 5. PMID: 26243137; PMCID: PMC4676111.
HAPMAP2_box4_E7_SSWB22F05	Wild Boar	The Netherlands_WildBoar	Middle Eruope	Iacolina L et al., 2016 Genomic diversity and differentiation of a managed island wild boar population. Heredity (Edinb). 2016 Jan;116(1):60-7. doi: 10.1038/hdy.2015.70. Epub 2015 Aug 5. PMID: 26243137; PMCID: PMC4676112.
HAPMAP2_box4_F6_SSWB21F05	Wild Boar	The Netherlands_WildBoar	Middle Eruope	Iacolina L et al., 2016 Genomic diversity and differentiation of a managed island wild boar population. Heredity (Edinb). 2016 Jan;116(1):60-7. doi: 10.1038/hdy.2015.70. Epub 2015 Aug 5. PMID: 26243137; PMCID: PMC4676113.
HAPMAP2_box4_F7_SSWB22M03	Wild Boar	The Netherlands_WildBoar	Middle Eruope	Iacolina L et al., 2016 Genomic diversity and differentiation of a managed island wild boar population. Heredity (Edinb). 2016 Jan;116(1):60-7. doi: 10.1038/hdy.2015.70. Epub 2015 Aug 5. PMID: 26243137; PMCID: PMC4676114.
HAPMAP2_box4_G7_SSWB22M04	Wild Boar	The Netherlands_WildBoar	Middle Eruope	Iacolina L et al., 2016 Genomic diversity and differentiation of a managed island wild boar population. Heredity (Edinb). 2016 Jan;116(1):60-7. doi: 10.1038/hdy.2015.70. Epub 2015 Aug 5. PMID: 26243137; PMCID: PMC4676115.
HAPMAP2_box4_H6_SSWB21M06	Wild Boar	The Netherlands_WildBoar	Middle Eruope	Iacolina L et al., 2016 Genomic diversity and differentiation of a managed island wild boar population. Heredity (Edinb). 2016 Jan;116(1):60-7. doi: 10.1038/hdy.2015.70. Epub 2015 Aug 5. PMID: 26243137; PMCID: PMC4676116.
HAPMAP2_box4_H7_SSWB22M05	Wild Boar	The Netherlands_WildBoar	Middle Eruope	Iacolina L et al., 2016 Genomic diversity and differentiation of a managed island wild boar population. Heredity (Edinb). 2016 Jan;116(1):60-7. doi: 10.1038/hdy.2015.70. Epub 2015 Aug 5. PMID: 26243137; PMCID: PMC4676117.
HAPMAP2_box5_A10_SSWB21U65	Wild Boar	The Netherlands_WildBoar	Middle Eruope	Iacolina L et al., 2016 Genomic diversity and differentiation of a managed island wild boar population. Heredity (Edinb). 2016 Jan;116(1):60-7. doi: 10.1038/hdy.2015.70. Epub 2015 Aug 5. PMID: 26243137; PMCID: PMC4676118.
HAPMAP2_box5_A9_SSWB22U57	Wild Boar	The Netherlands_WildBoar	Middle Eruope	Iacolina L et al., 2016 Genomic diversity and differentiation of a managed island wild boar population. Heredity (Edinb). 2016 Jan;116(1):60-7. doi: 10.1038/hdy.2015.70. Epub 2015 Aug 5. PMID: 26243137; PMCID: PMC4676119.
HAPMAP2_box5_B10_SSWB22U66	Wild Boar	The Netherlands_WildBoar	Middle Eruope	Iacolina L et al., 2016 Genomic diversity and differentiation of a managed island wild boar population. Heredity (Edinb). 2016 Jan;116(1):60-7. doi: 10.1038/hdy.2015.70. Epub 2015 Aug 5. PMID: 26243137; PMCID: PMC4676120.
HAPMAP2_box5_B9_SSWB21U58	Wild Boar	The Netherlands_WildBoar	Middle Eruope	Iacolina L et al., 2016 Genomic diversity and differentiation of a managed island wild boar population. Heredity (Edinb). 2016 Jan;116(1):60-7. doi: 10.1038/hdy.2015.70. Epub 2015 Aug 5. PMID: 26243137; PMCID: PMC4676121.
HAPMAP2_box5_C10_SSWB22U67	Wild Boar	The Netherlands_WildBoar	Middle Eruope	Iacolina L et al., 2016 Genomic diversity and differentiation of a managed island wild boar population. Heredity (Edinb). 2016 Jan;116(1):60-7. doi: 10.1038/hdy.2015.70. Epub 2015 Aug 5. PMID: 26243137; PMCID: PMC4676122.
HAPMAP2_box5_C9_SSWB22U59	Wild Boar	The Netherlands_WildBoar	Middle Eruope	Iacolina L et al., 2016 Genomic diversity and differentiation of a managed island wild boar population. Heredity (Edinb). 2016 Jan;116(1):60-7. doi: 10.1038/hdy.2015.70. Epub 2015 Aug 5. PMID: 26243137; PMCID: PMC4676123.
HAPMAP2_box5_D10_SSWB22U68	Wild Boar	The Netherlands_WildBoar	Middle Eruope	Iacolina L et al., 2016 Genomic diversity and differentiation of a managed island wild boar population. Heredity (Edinb). 2016 Jan;116(1):60-7. doi: 10.1038/hdy.2015.70. Epub 2015 Aug 5. PMID: 26243137; PMCID: PMC4676124.
HAPMAP2_box5_D11_SSWB21U76	Wild Boar	The Netherlands_WildBoar	Middle Eruope	Iacolina L et al., 2016 Genomic diversity and differentiation of a managed island wild boar population. Heredity (Edinb). 2016 Jan;116(1):60-7. doi: 10.1038/hdy.2015.70. Epub 2015 Aug 5. PMID: 26243137; PMCID: PMC4676125.
HAPMAP2_box5_D9_SSWB22U60	Wild Boar	The Netherlands_WildBoar	Middle Eruope	Iacolina L et al., 2016 Genomic diversity and differentiation of a managed island wild boar population. Heredity (Edinb). 2016 Jan;116(1):60-7. doi: 10.1038/hdy.2015.70. Epub 2015 Aug 5. PMID: 26243137; PMCID: PMC4676126.
HAPMAP2_box5_E10_SSWB22U69	Wild Boar	The Netherlands_WildBoar	Middle Eruope	Iacolina L et al., 2016 Genomic diversity and differentiation of a managed island wild boar population. Heredity (Edinb). 2016 Jan;116(1):60-7. doi: 10.1038/hdy.2015.70. Epub 2015 Aug 5. PMID: 26243137; PMCID: PMC4676127.
HAPMAP2_box5_E11_SSWB21U77	Wild Boar	The Netherlands_WildBoar	Middle Eruope	Iacolina L et al., 2016 Genomic diversity and differentiation of a managed island wild boar population. Heredity (Edinb). 2016 Jan;116(1):60-7. doi: 10.1038/hdy.2015.70. Epub 2015 Aug 5. PMID: 26243137; PMCID: PMC4676128.
HAPMAP2_box5_E9_SSWB22U61	Wild Boar	The Netherlands_WildBoar	Middle Eruope	Iacolina L et al., 2016 Genomic diversity and differentiation of a managed island wild boar population. Heredity (Edinb). 2016 Jan;116(1):60-7. doi: 10.1038/hdy.2015.70. Epub 2015 Aug 5. PMID: 26243137; PMCID: PMC4676129.
HAPMAP2_box5_F10_SSWB21U70	Wild Boar	The Netherlands_WildBoar	Middle Eruope	Iacolina L et al., 2016 Genomic diversity and differentiation of a managed island wild boar population. Heredity (Edinb). 2016 Jan;116(1):60-7. doi: 10.1038/hdy.2015.70. Epub 2015 Aug 5. PMID: 26243137; PMCID: PMC4676130.
HAPMAP2_box5_F11_SSWB22U78	Wild Boar	The Netherlands_WildBoar	Middle Eruope	Iacolina L et al., 2016 Genomic diversity and differentiation of a managed island wild boar population. Heredity (Edinb). 2016 Jan;116(1):60-7. doi: 10.1038/hdy.2015.70. Epub 2015 Aug 5. PMID: 26243137; PMCID: PMC4676131.
HAPMAP2_box5_F9_SSWB21U62	Wild Boar	The Netherlands_WildBoar	Middle Eruope	Iacolina L et al., 2016 Genomic diversity and differentiation of a managed island wild boar population. Heredity (Edinb). 2016 Jan;116(1):60-7. doi: 10.1038/hdy.2015.70. Epub 2015 Aug 5. PMID: 26243137; PMCID: PMC4676132.
HAPMAP2_box5_G10_SSWB21U71	Wild Boar	The Netherlands_WildBoar	Middle Eruope	Iacolina L et al., 2016 Genomic diversity and differentiation of a managed island wild boar population. Heredity (Edinb). 2016 Jan;116(1):60-7. doi: 10.1038/hdy.2015.70. Epub 2015 Aug 5. PMID: 26243137; PMCID: PMC4676133.
HAPMAP3_box2_C11_WB43_U04	Wild Boar	Finland_WildBoar	North Europe	Iacolina L et al., 2016 Genomic diversity and differentiation of a managed island wild boar population. Heredity (Edinb). 2016 Jan;116(1):60-7. doi: 10.1038/hdy.2015.70. Epub 2015 Aug 5. PMID: 26243137; PMCID: PMC4676134.
HAPMAP3_box2_D11_WB43_U05	Wild Boar	Finland_WildBoar	North Europe	Iacolina L et al., 2016 Genomic diversity and differentiation of a managed island wild boar population. Heredity (Edinb). 2016 Jan;116(1):60-7. doi: 10.1038/hdy.2015.70. Epub 2015 Aug 5. PMID: 26243137; PMCID: PMC4676135.
HAPMAP4_box1_F8_SSWB46_U01	Wild Boar	Finland_WildBoar	North Europe	Iacolina L et al., 2016 Genomic diversity and differentiation of a managed island wild boar population. Heredity (Edinb). 2016 Jan;116(1):60-7. doi: 10.1038/hdy.2015.70. Epub 2015 Aug 5. PMID: 26243137; PMCID: PMC4676136.
HAPMAP4_box1_G8_SSWB46_U02	Wild Boar	Finland_WildBoar	North Europe	Iacolina L et al., 2016 Genomic diversity and differentiation of a managed island wild boar population. Heredity (Edinb). 2016 Jan;116(1):60-7. doi: 10.1038/hdy.2015.70. Epub 2015 Aug 5. PMID: 26243137; PMCID: PMC4676137.
HAPMAP4_box1_H8_SSWB46_U03	Wild Boar	Finland_WildBoar	North Europe	Iacolina L et al., 2016 Genomic diversity and differentiation of a managed island wild boar population. Heredity (Edinb). 2016 Jan;116(1):60-7. doi: 10.1038/hdy.2015.70. Epub 2015 Aug 5. PMID: 26243137; PMCID: PMC4676138.
HAPMAP3_box1_E2_WB35_M06	Wild Boar	Poland_WildBoar	Middle Eruope	Iacolina L et al., 2016 Genomic diversity and differentiation of a managed island wild boar population. Heredity (Edinb). 2016 Jan;116(1):60-7. doi: 10.1038/hdy.2015.70. Epub 2015 Aug 5. PMID: 26243137; PMCID: PMC4676139.
HAPMAP3_box1_F11_WB35_M01	Wild Boar	Poland_WildBoar	Middle Eruope	Iacolina L et al., 2016 Genomic diversity and differentiation of a managed island wild boar population. Heredity (Edinb). 2016 Jan;116(1):60-7. doi: 10.1038/hdy.2015.70. Epub 2015 Aug 5. PMID: 26243137; PMCID: PMC4676140.
HAPMAP3_box1_G11_WB35_M02	Wild Boar	Poland_WildBoar	Middle Eruope	Iacolina L et al., 2016 Genomic diversity and differentiation of a managed island wild boar population. Heredity (Edinb). 2016 Jan;116(1):60-7. doi: 10.1038/hdy.2015.70. Epub 2015 Aug 5. PMID: 26243137; PMCID: PMC4676141.
HAPMAP3_box1_G9_WB35_F01	Wild Boar	Poland_WildBoar	Middle Eruope	Iacolina L et al., 2016 Genomic diversity and differentiation of a managed island wild boar population. Heredity (Edinb). 2016 Jan;116(1):60-7. doi: 10.1038/hdy.2015.70. Epub 2015 Aug 5. PMID: 26243137; PMCID: PMC4676142.
HAPMAP3_box1_H9_WB35_F02	Wild Boar	Poland_WildBoar	Middle Eruope	Iacolina L et al., 2016 Genomic diversity and differentiation of a managed island wild boar population. Heredity (Edinb). 2016 Jan;116(1):60-7. doi: 10.1038/hdy.2015.70. Epub 2015 Aug 5. PMID: 26243137; PMCID: PMC4676143.
HAPMAP5_box1_A2_SSWB47_U01	Wild Boar	Poland_WildBoar	Middle Eruope	Iacolina L et al., 2016 Genomic diversity and differentiation of a managed island wild boar population. Heredity (Edinb). 2016 Jan;116(1):60-7. doi: 10.1038/hdy.2015.70. Epub 2015 Aug 5. PMID: 26243137; PMCID: PMC4676144.
HAPMAP5_box1_B2_SSWB47_U02	Wild Boar	Poland_WildBoar	Middle Eruope	Iacolina L et al., 2016 Genomic diversity and differentiation of a managed island wild boar population. Heredity (Edinb). 2016 Jan;116(1):60-7. doi: 10.1038/hdy.2015.70. Epub 2015 Aug 5. PMID: 26243137; PMCID: PMC4676145.
HAPMAP5_box1_C2_SSWB47_U03	Wild Boar	Poland_WildBoar	Middle Eruope	Iacolina L et al., 2016 Genomic diversity and differentiation of a managed island wild boar population. Heredity (Edinb). 2016 Jan;116(1):60-7. doi: 10.1038/hdy.2015.70. Epub 2015 Aug 5. PMID: 26243137; PMCID: PMC4676146.
HAPMAP5_box1_D2_SSWB47_U04	Wild Boar	Poland_WildBoar	Middle Eruope	Iacolina L et al., 2016 Genomic diversity and differentiation of a managed island wild boar population. Heredity (Edinb). 2016 Jan;116(1):60-7. doi: 10.1038/hdy.2015.70. Epub 2015 Aug 5. PMID: 26243137; PMCID: PMC4676147.
HAPMAP3_box1_A10_WB34_M08	Wild Boar	Russia_WildBoar	East Eruope	Iacolina L et al., 2016 Genomic diversity and differentiation of a managed island wild boar population. Heredity (Edinb). 2016 Jan;116(1):60-7. doi: 10.1038/hdy.2015.70. Epub 2015 Aug 5. PMID: 26243137; PMCID: PMC4676148.
HAPMAP2_box4_A6_SSWB59M01	Wild Boar	Sweeden_WildBoar	Middle Eruope	Iacolina L et al., 2016 Genomic diversity and differentiation of a managed island wild boar population. Heredity (Edinb). 2016 Jan;116(1):60-7. doi: 10.1038/hdy.2015.70. Epub 2015 Aug 5. PMID: 26243137; PMCID: PMC4676149.
HAPMAP2_box4_B6_SSWB59M02	Wild Boar	Sweeden_WildBoar	Middle Eruope	Iacolina L et al., 2016 Genomic diversity and differentiation of a managed island wild boar population. Heredity (Edinb). 2016 Jan;116(1):60-7. doi: 10.1038/hdy.2015.70. Epub 2015 Aug 5. PMID: 26243137; PMCID: PMC4676150.
HAPMAP2_box4_C12_SSWB27M01	Wild Boar	Spain_WildBoar	South Eruope	Iacolina L et al., 2016 Genomic diversity and differentiation of a managed island wild boar population. Heredity (Edinb). 2016 Jan;116(1):60-7. doi: 10.1038/hdy.2015.70. Epub 2015 Aug 5. PMID: 26243137; PMCID: PMC4676151.
HAPMAP2_box4_D12_SSWB27M02	Wild Boar	Spain_WildBoar	South Eruope	Iacolina L et al., 2016 Genomic diversity and differentiation of a managed island wild boar population. Heredity (Edinb). 2016 Jan;116(1):60-7. doi: 10.1038/hdy.2015.70. Epub 2015 Aug 5. PMID: 26243137; PMCID: PMC4676152.
HAPMAP2_box4_F12_SSWB27M04	Wild Boar	Spain_WildBoar	South Eruope	Iacolina L et al., 2016 Genomic diversity and differentiation of a managed island wild boar population. Heredity (Edinb). 2016 Jan;116(1):60-7. doi: 10.1038/hdy.2015.70. Epub 2015 Aug 5. PMID: 26243137; PMCID: PMC4676153.
HAPMAP2_box4_G12_SSWB27M05	Wild Boar	Spain_WildBoar	South Eruope	Iacolina L et al., 2016 Genomic diversity and differentiation of a managed island wild boar population. Heredity (Edinb). 2016 Jan;116(1):60-7. doi: 10.1038/hdy.2015.70. Epub 2015 Aug 5. PMID: 26243137; PMCID: PMC4676154.
HAPMAP5_box1_A5_SSWB52_U03	Wild Boar	Spain_WildBoar	South Eruope	Iacolina L et al., 2016 Genomic diversity and differentiation of a managed island wild boar population. Heredity (Edinb). 2016 Jan;116(1):60-7. doi: 10.1038/hdy.2015.70. Epub 2015 Aug 5. PMID: 26243137; PMCID: PMC4676155.
HAPMAP5_box1_G4_SSWB52_U01	Wild Boar	Spain_WildBoar	South Eruope	Iacolina L et al., 2016 Genomic diversity and differentiation of a managed island wild boar population. Heredity (Edinb). 2016 Jan;116(1):60-7. doi: 10.1038/hdy.2015.70. Epub 2015 Aug 5. PMID: 26243137; PMCID: PMC4676156.
HAPMAP5_box1_H4_SSWB52_U02	Wild Boar	Spain_WildBoar	South Eruope	Iacolina L et al., 2016 Genomic diversity and differentiation of a managed island wild boar population. Heredity (Edinb). 2016 Jan;116(1):60-7. doi: 10.1038/hdy.2015.70. Epub 2015 Aug 5. PMID: 26243137; PMCID: PMC4676157.
HAPMAP2_box4_A12_SSWB23U19	Wild Boar	Portugal_WildBoar	South Eruope	Iacolina L et al., 2016 Genomic diversity and differentiation of a managed island wild boar population. Heredity (Edinb). 2016 Jan;116(1):60-7. doi: 10.1038/hdy.2015.70. Epub 2015 Aug 5. PMID: 26243137; PMCID: PMC4676158.
HAPMAP2_box4_E10_SSWB23U07	Wild Boar	Portugal_WildBoar	South Eruope	Iacolina L et al., 2016 Genomic diversity and differentiation of a managed island wild boar population. Heredity (Edinb). 2016 Jan;116(1):60-7. doi: 10.1038/hdy.2015.70. Epub 2015 Aug 5. PMID: 26243137; PMCID: PMC4676159.
HAPMAP2_box4_F11_SSWB23U16	Wild Boar	Portugal_WildBoar	South Eruope	Iacolina L et al., 2016 Genomic diversity and differentiation of a managed island wild boar population. Heredity (Edinb). 2016 Jan;116(1):60-7. doi: 10.1038/hdy.2015.70. Epub 2015 Aug 5. PMID: 26243137; PMCID: PMC4676160.
HAPMAP2_box4_G11_SSWB23U17	Wild Boar	Portugal_WildBoar	South Eruope	Iacolina L et al., 2016 Genomic diversity and differentiation of a managed island wild boar population. Heredity (Edinb). 2016 Jan;116(1):60-7. doi: 10.1038/hdy.2015.70. Epub 2015 Aug 5. PMID: 26243137; PMCID: PMC4676161.
HAPMAP2_box4_H11_SSWB23U18	Wild Boar	Portugal_WildBoar	South Eruope	Iacolina L et al., 2016 Genomic diversity and differentiation of a managed island wild boar population. Heredity (Edinb). 2016 Jan;116(1):60-7. doi: 10.1038/hdy.2015.70. Epub 2015 Aug 5. PMID: 26243137; PMCID: PMC4676162.
WG0093134-DNAA06_SSWB23U04	Wild Boar	Portugal_WildBoar	South Eruope	Iacolina L et al., 2016 Genomic diversity and differentiation of a managed island wild boar population. Heredity (Edinb). 2016 Jan;116(1):60-7. doi: 10.1038/hdy.2015.70. Epub 2015 Aug 5. PMID: 26243137; PMCID: PMC4676163.
WG0093134-DNAB06_SSWB23U05	Wild Boar	Portugal_WildBoar	South Eruope	Iacolina L et al., 2016 Genomic diversity and differentiation of a managed island wild boar population. Heredity (Edinb). 2016 Jan;116(1):60-7. doi: 10.1038/hdy.2015.70. Epub 2015 Aug 5. PMID: 26243137; PMCID: PMC4676164.
WG0093134-DNAC06_SSWB23U06	Wild Boar	Portugal_WildBoar	South Eruope	Iacolina L et al., 2016 Genomic diversity and differentiation of a managed island wild boar population. Heredity (Edinb). 2016 Jan;116(1):60-7. doi: 10.1038/hdy.2015.70. Epub 2015 Aug 5. PMID: 26243137; PMCID: PMC4676165.
WG0093134-DNAF05_SSWB23U01	Wild Boar	Portugal_WildBoar	South Eruope	Iacolina L et al., 2016 Genomic diversity and differentiation of a managed island wild boar population. Heredity (Edinb). 2016 Jan;116(1):60-7. doi: 10.1038/hdy.2015.70. Epub 2015 Aug 5. PMID: 26243137; PMCID: PMC4676166.
WG0093134-DNAG05_SSWB23U02	Wild Boar	Portugal_WildBoar	South Eruope	Iacolina L et al., 2016 Genomic diversity and differentiation of a managed island wild boar population. Heredity (Edinb). 2016 Jan;116(1):60-7. doi: 10.1038/hdy.2015.70. Epub 2015 Aug 5. PMID: 26243137; PMCID: PMC4676167.
WG0093134-DNAH05_SSWB23U03	Wild Boar	Portugal_WildBoar	South Eruope	Iacolina L et al., 2016 Genomic diversity and differentiation of a managed island wild boar population. Heredity (Edinb). 2016 Jan;116(1):60-7. doi: 10.1038/hdy.2015.70. Epub 2015 Aug 5. PMID: 26243137; PMCID: PMC4676168.
