# Supplementary material for: Genome-Wide Selection Sweep between Wild and Local Pigs from Europe for the Investigation of the Hereditary Characteristics of Domestication in Sus Scrofa
Source: Animals (Basel). 2022 Apr 15;12(8):1037. doi: 10.3390/ani12081037 (PMC9030587; doi:10.3390/ani12081037)
Supplement: Supplementary file 1 [file animals-12-01037-s001.zip › Table S3 results of Fst .xlsx]

## Sheet: Sheet1
Top 10% weighted results of Fst
CHR	Window Selected		Fst value
1	237600000	238000000	0.647893
13	94400000	94800000	0.528811
9	98000000	98400000	0.525877
7	66800000	67200000	0.519215
7	67200000	67600000	0.492934
2	75200000	75600000	0.483656
9	91600000	92000000	0.473292
6	54800000	55200000	0.46746
13	105200000	105600000	0.455849
9	129600000	130000000	0.455795
3	104000000	104400000	0.455344
3	131600000	132000000	0.438257
15	116000000	116400000	0.437278
14	89600000	90000000	0.43669
8	63600000	64000000	0.429844
16	14800000	15200000	0.429281
9	110000000	110400000	0.427022
1	151600000	152000000	0.426441
16	58400000	58800000	0.425914
13	96800000	97200000	0.421416
9	95600000	96000000	0.413897
8	99200000	99600000	0.413464
18	58800000	59200000	0.412706
1	236800000	237200000	0.412268
15	66400000	66800000	0.409954
3	38800000	39200000	0.406566
13	115600000	116000000	0.403911
9	92000000	92400000	0.403202
1	178400000	178800000	0.402371
1	245200000	245600000	0.399963
1	237200000	237600000	0.399782
6	47600000	48000000	0.39902
12	32800000	33200000	0.38805
1	173600000	174000000	0.386711
13	39200000	39600000	0.385095
16	23200000	23600000	0.384704
13	93200000	93600000	0.383427
1	164400000	164800000	0.376078
13	99200000	99600000	0.373164
6	87200000	87600000	0.372604
12	33200000	33600000	0.366966
9	96400000	96800000	0.366298
13	95200000	95600000	0.366211
13	137600000	138000000	0.365658
9	92400000	92800000	0.362495
8	107200000	107600000	0.36247
15	110000000	110400000	0.362344
9	96000000	96400000	0.361666
5	86800000	87200000	0.360486
13	39600000	40000000	0.359267
14	119600000	120000000	0.357936
5	85600000	86000000	0.357721
7	50800000	51200000	0.356884
13	105600000	106000000	0.355251
16	35200000	35600000	0.354716
13	22000000	22400000	0.352989
7	75600000	76000000	0.350177
7	32000000	32400000	0.350042
8	63200000	63600000	0.349734
9	111600000	112000000	0.348798
1	210800000	211200000	0.348571
13	71200000	71600000	0.347962
6	58400000	58800000	0.347316
15	108400000	108800000	0.346376
8	108400000	108800000	0.34629
13	92800000	93200000	0.346159
1	1200000	1600000	0.345604
14	119200000	119600000	0.342666
15	71600000	72000000	0.340298
13	114800000	115200000	0.338983
13	113200000	113600000	0.338671
4	20800000	21200000	0.337501
10	40800000	41200000	0.336896
1	2400000	2800000	0.336034
16	34800000	35200000	0.335968
8	54000000	54400000	0.334591
6	97200000	97600000	0.334075
13	15600000	16000000	0.333695
9	98400000	98800000	0.333249
11	17600000	18000000	0.33263
6	102000000	102400000	0.332429
13	15200000	15600000	0.332237
18	42400000	42800000	0.332098
6	57600000	58000000	0.330926
2	95200000	95600000	0.329987
5	24400000	24800000	0.329821
9	93600000	94000000	0.329417
15	113600000	114000000	0.329166
13	64000000	64400000	0.329002
13	116000000	116400000	0.328696
1	240400000	240800000	0.327571
7	80800000	81200000	0.326909
13	79200000	79600000	0.326008
13	142800000	143200000	0.325857
1	170800000	171200000	0.325374
2	39200000	39600000	0.324868
1	1600000	2000000	0.324363
5	86400000	86800000	0.323504
8	94000000	94400000	0.323455
17	18000000	18400000	0.323063
10	50400000	50800000	0.322758
15	86000000	86400000	0.321458
9	97600000	98000000	0.320699
1	172400000	172800000	0.319649
1	245600000	246000000	0.318963
8	148000000	148400000	0.318705
14	112800000	113200000	0.31838
8	104400000	104800000	0.317929
15	27200000	27600000	0.317752
1	38800000	39200000	0.317068
14	49600000	50000000	0.316896
8	95600000	96000000	0.316564
9	96800000	97200000	0.316392
6	95600000	96000000	0.315685
1	113600000	114000000	0.315317
13	151600000	152000000	0.315259
2	15600000	16000000	0.311623
11	19200000	19600000	0.310305
12	32000000	32400000	0.310243
12	29200000	29600000	0.309994
13	148800000	149200000	0.309684
7	60400000	60800000	0.309465
8	120800000	121200000	0.309281
2	65600000	66000000	0.309271
6	89200000	89600000	0.308916
7	103200000	103600000	0.308818
12	2400000	2800000	0.308414
8	116400000	116800000	0.308013
8	93200000	93600000	0.307974
6	15600000	16000000	0.307664
6	132400000	132800000	0.306842
1	46400000	46800000	0.30679
1	104800000	105200000	0.306015
13	93600000	94000000	0.30598
6	56000000	56400000	0.305846
13	112800000	113200000	0.305397
15	81200000	81600000	0.304781
3	112800000	113200000	0.304695
14	50000000	50400000	0.304688
8	105600000	106000000	0.304308
2	83200000	83600000	0.303683
13	42800000	43200000	0.303643
15	141600000	142000000	0.303235
3	52800000	53200000	0.301871
8	400000	800000	0.30137
8	12800000	13200000	0.300999
14	52800000	53200000	0.300814
3	40400000	40800000	0.300789
9	79600000	80000000	0.300724
14	75200000	75600000	0.30027
1	0	400000	0.29866
9	65200000	65600000	0.297946
17	1600000	2000000	0.296769
5	58800000	59200000	0.296475
8	108800000	109200000	0.29543
11	10800000	11200000	0.294243
8	146800000	147200000	0.293523
3	1600000	2000000	0.293438
8	100000000	100400000	0.29253
3	123600000	124000000	0.291765
5	36000000	36400000	0.291677
5	90400000	90800000	0.291579
9	80400000	80800000	0.291266
8	106000000	106400000	0.29101
15	114800000	115200000	0.290829
7	36000000	36400000	0.290133
15	66000000	66400000	0.289388
7	35200000	35600000	0.289029
14	73600000	74000000	0.28877
2	75600000	76000000	0.288547
10	16000000	16400000	0.288262
9	98800000	99200000	0.288073
15	6400000	6800000	0.286859
14	48000000	48400000	0.286651
6	150000000	150400000	0.286404
1	42000000	42400000	0.286365
2	30400000	30800000	0.28622
2	107200000	107600000	0.286096
9	66800000	67200000	0.285944
9	95200000	95600000	0.285791
1	57200000	57600000	0.285781
1	42800000	43200000	0.285574
16	28000000	28400000	0.285294
13	25600000	26000000	0.284755
16	45200000	45600000	0.284546
13	134400000	134800000	0.283609
16	35600000	36000000	0.282907
8	108000000	108400000	0.280146
7	59600000	60000000	0.280102
3	75200000	75600000	0.27996
15	30800000	31200000	0.279755
10	16400000	16800000	0.279298
12	32400000	32800000	0.278075
7	130800000	131200000	0.27783
1	216000000	216400000	0.277387
13	96000000	96400000	0.277341
5	32800000	33200000	0.276688
13	40400000	40800000	0.276659
12	31600000	32000000	0.276404
14	51200000	51600000	0.276048
14	75600000	76000000	0.275987
6	53200000	53600000	0.275654
13	106400000	106800000	0.275582
4	61200000	61600000	0.275373
1	2000000	2400000	0.275339
1	2800000	3200000	0.274945
16	27200000	27600000	0.274904
6	149200000	149600000	0.27476
1	248400000	248800000	0.274704
1	236000000	236400000	0.27464
1	126800000	127200000	0.27436
1	50000000	50400000	0.274256
3	98000000	98400000	0.274025
16	49600000	50000000	0.272567
14	55600000	56000000	0.272142
1	220000000	220400000	0.271987
5	110800000	111200000	0.271747
5	63600000	64000000	0.271454
4	109200000	109600000	0.271415
13	115200000	115600000	0.271354
5	33200000	33600000	0.271296
1	38000000	38400000	0.269607
8	55200000	55600000	0.269417
5	79200000	79600000	0.269409
12	800000	1200000	0.268988
4	46000000	46400000	0.26794
15	70400000	70800000	0.267935
6	49600000	50000000	0.267587
15	27600000	28000000	0.267481
8	102400000	102800000	0.266774
9	60400000	60800000	0.266668
8	105200000	105600000	0.266301
13	91200000	91600000	0.265075
11	1200000	1600000	0.264919
6	118400000	118800000	0.264842
1	164000000	164400000	0.264827
6	97600000	98000000	0.264629
6	16400000	16800000	0.264026
14	46000000	46400000	0.263838
8	58400000	58800000	0.263407
14	132800000	133200000	0.263034
6	14400000	14800000	0.262678
1	175600000	176000000	0.262586
3	33200000	33600000	0.262485
14	112400000	112800000	0.261874
12	33600000	34000000	0.261048
16	10400000	10800000	0.26099
15	55200000	55600000	0.260965
6	71600000	72000000	0.26088
8	85200000	85600000	0.26034
8	54400000	54800000	0.260231
1	156400000	156800000	0.260211
3	92800000	93200000	0.259943
7	35600000	36000000	0.259558
1	221200000	221600000	0.259097
17	2000000	2400000	0.259079
7	34000000	34400000	0.259058
4	40800000	41200000	0.258914
10	18000000	18400000	0.258681
1	206800000	207200000	0.258629
14	101600000	102000000	0.258378
7	33200000	33600000	0.258125
18	54400000	54800000	0.257844
16	37200000	37600000	0.257659
8	146400000	146800000	0.257405
12	27600000	28000000	0.256987
6	90400000	90800000	0.256762
8	73600000	74000000	0.25669
14	108000000	108400000	0.256079
2	74800000	75200000	0.255723
13	174800000	175200000	0.255716
16	34400000	34800000	0.255681
16	36000000	36400000	0.255596
1	153200000	153600000	0.25554
3	123200000	123600000	0.255479
7	31600000	32000000	0.25523
14	52400000	52800000	0.255085
2	98400000	98800000	0.254832
14	114400000	114800000	0.254739
9	3200000	3600000	0.254565
3	76000000	76400000	0.254543
4	83600000	84000000	0.254339
13	20800000	21200000	0.25432
2	99200000	99600000	0.254311
7	132400000	132800000	0.254285
1	56800000	57200000	0.253822
2	102800000	103200000	0.253464
8	146000000	146400000	0.253321
6	132800000	133200000	0.253049
16	26400000	26800000	0.252995
3	34400000	34800000	0.252733
8	50800000	51200000	0.252689
4	106800000	107200000	0.252499
9	107200000	107600000	0.25237
7	31200000	31600000	0.251855
15	20400000	20800000	0.251798
1	47200000	47600000	0.251512
1	206400000	206800000	0.251102
7	76000000	76400000	0.250791
1	45200000	45600000	0.25053
3	140800000	141200000	0.250292
15	115600000	116000000	0.250047
1	32400000	32800000	0.249915
3	105600000	106000000	0.249903
13	53200000	53600000	0.249656
3	106800000	107200000	0.249538
7	60800000	61200000	0.249526
7	32400000	32800000	0.249394
15	39600000	40000000	0.249213
13	70000000	70400000	0.248679
6	24800000	25200000	0.248347
1	104400000	104800000	0.248318
6	84800000	85200000	0.248222
3	24800000	25200000	0.247927
15	78000000	78400000	0.247851
8	140000000	140400000	0.247843
13	200800000	201200000	0.247836
14	53200000	53600000	0.247482
13	16400000	16800000	0.247365
10	53600000	54000000	0.247261
13	146800000	147200000	0.247247
7	81200000	81600000	0.247215
1	226000000	226400000	0.246861
15	124000000	124400000	0.246754
1	400000	800000	0.246726
6	148400000	148800000	0.246494
8	106800000	107200000	0.246464
15	82800000	83200000	0.24622
8	100800000	101200000	0.24621
17	30000000	30400000	0.245634
12	62400000	62800000	0.245537
9	94800000	95200000	0.245424
14	50800000	51200000	0.245049
16	36800000	37200000	0.244892
6	14000000	14400000	0.244466
8	57200000	57600000	0.244373
14	50400000	50800000	0.24416
4	80000000	80400000	0.243927
15	59600000	60000000	0.243733
5	23200000	23600000	0.243638
9	88800000	89200000	0.243595
3	2000000	2400000	0.243381
17	3200000	3600000	0.243303
6	103200000	103600000	0.242918
14	56400000	56800000	0.242835
3	18800000	19200000	0.242762
2	92000000	92400000	0.24256
13	61600000	62000000	0.24251
7	43200000	43600000	0.242371
6	59200000	59600000	0.242368
1	280000000	280400000	0.242162
1	211200000	211600000	0.242159
18	20000000	20400000	0.241959
13	123600000	124000000	0.241904
7	87200000	87600000	0.241675
15	114400000	114800000	0.241494
6	21600000	22000000	0.240891
11	44000000	44400000	0.240832
4	45200000	45600000	0.240795
4	108800000	109200000	0.240584
5	25600000	26000000	0.240295
3	121600000	122000000	0.23993
15	138800000	139200000	0.239843
14	140400000	140800000	0.239672
17	2400000	2800000	0.239289
5	32000000	32400000	0.238694
6	148800000	149200000	0.238256
13	12000000	12400000	0.238228
7	56400000	56800000	0.23776
6	56800000	57200000	0.237487
13	46000000	46400000	0.236829
17	18800000	19200000	0.236745
8	97200000	97600000	0.23609
13	21600000	22000000	0.235961
7	66400000	66800000	0.23563
1	156000000	156400000	0.235629
6	16000000	16400000	0.235622
2	114000000	114400000	0.235599
9	110400000	110800000	0.235431
3	111200000	111600000	0.23528
14	110800000	111200000	0.235219
9	92800000	93200000	0.235128
13	71600000	72000000	0.235008
14	116000000	116400000	0.23492
12	8000000	8400000	0.234515
1	128400000	128800000	0.234169
2	142000000	142400000	0.233762
1	240800000	241200000	0.233693
13	146000000	146400000	0.233686
15	108000000	108400000	0.233344
1	48400000	48800000	0.233261
7	33600000	34000000	0.233258
15	8800000	9200000	0.232982
8	96400000	96800000	0.23279
14	129200000	129600000	0.232603
8	72800000	73200000	0.232208
13	20000000	20400000	0.231698
8	139600000	140000000	0.231576
13	208800000	209200000	0.231524
8	102800000	103200000	0.231411
13	136000000	136400000	0.231378
6	31200000	31600000	0.231303
8	106400000	106800000	0.231209
2	94800000	95200000	0.231188
13	90000000	90400000	0.230681
6	103600000	104000000	0.230633
6	46800000	47200000	0.230436
10	15600000	16000000	0.230418
4	81600000	82000000	0.229946
11	70400000	70800000	0.229918
8	103200000	103600000	0.229902
3	32400000	32800000	0.229864
15	74400000	74800000	0.229322
2	140400000	140800000	0.229011
1	228400000	228800000	0.228998
11	43600000	44000000	0.228642
14	144000000	144400000	0.228608
10	39600000	40000000	0.228608
3	96000000	96400000	0.228562
9	1	400000	0.228486
8	102000000	102400000	0.22836
5	19600000	20000000	0.228098
18	1	400000	0.22792
8	100400000	100800000	0.227678
3	85600000	86000000	0.227538
16	18800000	19200000	0.227475
9	128800000	129200000	0.227367
14	49200000	49600000	0.227303
1	45600000	46000000	0.227125
16	19200000	19600000	0.227083
15	65600000	66000000	0.226991
1	800000	1200000	0.226876
8	103600000	104000000	0.226547
14	98000000	98400000	0.226026
6	72400000	72800000	0.225845
16	26000000	26400000	0.225752
15	78800000	79200000	0.225703
17	3600000	4000000	0.225643
1	44800000	45200000	0.225629
8	70000000	70400000	0.225571
8	93600000	94000000	0.225494
17	4400000	4800000	0.225266
4	27600000	28000000	0.225213
2	95600000	96000000	0.224907
14	40000000	40400000	0.224769
6	22000000	22400000	0.22462
7	55600000	56000000	0.224502
2	113600000	114000000	0.224464
15	14400000	14800000	0.224451
6	104400000	104800000	0.223785
8	27200000	27600000	0.223531
16	74000000	74400000	0.223208
5	86000000	86400000	0.223018
6	55600000	56000000	0.222802
15	2800000	3200000	0.22254
6	88800000	89200000	0.222475
2	136000000	136400000	0.222446
17	400000	800000	0.222293
1	167600000	168000000	0.222184
17	66800000	67200000	0.221998
1	305600000	306000000	0.221985
14	54800000	55200000	0.221789
4	100000000	100400000	0.221596
9	64000000	64400000	0.221538
14	137600000	138000000	0.22123
1	3600000	4000000	0.221144
2	58800000	59200000	0.221092
2	145600000	146000000	0.220607
4	141600000	142000000	0.220586
2	102400000	102800000	0.220538
8	124800000	125200000	0.220398
8	92400000	92800000	0.220308
13	45200000	45600000	0.220175
13	182400000	182800000	0.219761
13	52800000	53200000	0.219739
9	9600000	10000000	0.219627
4	55600000	56000000	0.21955
9	84000000	84400000	0.219522
2	146000000	146400000	0.21934
3	51200000	51600000	0.219258
13	72800000	73200000	0.219214
14	24400000	24800000	0.218927
8	147600000	148000000	0.218389
2	120400000	120800000	0.218245
4	5200000	5600000	0.218121
10	69200000	69600000	0.21801
13	111600000	112000000	0.217858
3	99600000	100000000	0.217682
7	59200000	59600000	0.217555
6	140400000	140800000	0.217438
1	160000000	160400000	0.217134
14	109200000	109600000	0.217014
8	136400000	136800000	0.216945
6	76400000	76800000	0.216631
8	49600000	50000000	0.216482
14	90800000	91200000	0.216473
14	74000000	74400000	0.216398
1	264000000	264400000	0.216295
1	43200000	43600000	0.216149
13	138800000	139200000	0.215903
15	16000000	16400000	0.215819
7	32800000	33200000	0.215788
6	122400000	122800000	0.215708
15	41600000	42000000	0.215685
1	52800000	53200000	0.215666
13	139600000	140000000	0.215399
5	109200000	109600000	0.215352
9	22400000	22800000	0.215312
9	85200000	85600000	0.215307
2	10400000	10800000	0.215135
5	42800000	43200000	0.21497
12	1200000	1600000	0.214946
6	98000000	98400000	0.214618
6	18000000	18400000	0.214564
12	28000000	28400000	0.214545
6	50800000	51200000	0.214432
13	62000000	62400000	0.214353
13	22800000	23200000	0.214265
13	136400000	136800000	0.21378
2	80000000	80400000	0.213708
15	124800000	125200000	0.213587
9	64800000	65200000	0.21344
3	81200000	81600000	0.213065
1	56000000	56400000	0.213034
1	206000000	206400000	0.212952
1	44000000	44400000	0.212438
12	61200000	61600000	0.212402
13	22400000	22800000	0.212399
6	74800000	75200000	0.212335
1	50800000	51200000	0.212199
13	40000000	40400000	0.212165
9	153200000	153600000	0.212055
2	148400000	148800000	0.21198
7	69200000	69600000	0.211857
16	38000000	38400000	0.21177
10	22000000	22400000	0.211633
2	108400000	108800000	0.21152
13	116400000	116800000	0.211497
4	2000000	2400000	0.211467
9	27200000	27600000	0.211397
6	100400000	100800000	0.21137
8	71600000	72000000	0.211345
1	20800000	21200000	0.211218
14	107600000	108000000	0.210868
10	33200000	33600000	0.210688
4	17600000	18000000	0.210656
1	50400000	50800000	0.210547
10	1	400000	0.210325
1	52400000	52800000	0.210202
2	139200000	139600000	0.210077
8	110400000	110800000	0.210045
12	1600000	2000000	0.210026
17	52000000	52400000	0.209968
4	142000000	142400000	0.209812
3	82000000	82400000	0.209751
1	155600000	156000000	0.209492
6	86000000	86400000	0.20922
1	155200000	155600000	0.209138
6	148000000	148400000	0.209033
5	14800000	15200000	0.209014
14	114800000	115200000	0.20898
6	74000000	74400000	0.208942
6	19600000	20000000	0.208654
5	61600000	62000000	0.208301
10	30000000	30400000	0.20829
14	12800000	13200000	0.208146
3	32800000	33200000	0.20788
9	94000000	94400000	0.207717
15	77600000	78000000	0.207693
1	58800000	59200000	0.207643
7	57200000	57600000	0.207561
6	106800000	107200000	0.207543
7	102800000	103200000	0.207479
12	16800000	17200000	0.20728
6	14800000	15200000	0.207149
9	72800000	73200000	0.207095
1	152800000	153200000	0.206999
14	33600000	34000000	0.206926
3	59600000	60000000	0.206865
13	21200000	21600000	0.20678
6	50000000	50400000	0.206755
6	48000000	48400000	0.206473
7	19600000	20000000	0.206468
4	106400000	106800000	0.206434
11	44800000	45200000	0.206371
9	100000000	100400000	0.206253
16	18000000	18400000	0.206031
17	66000000	66400000	0.205932
1	130800000	131200000	0.205652
12	29600000	30000000	0.205625
4	27200000	27600000	0.205559
1	4400000	4800000	0.205343
6	58000000	58400000	0.205207
