# Supplementary material for: Genome-Wide Selection Sweep between Wild and Local Pigs from Europe for the Investigation of the Hereditary Characteristics of Domestication in Sus Scrofa
Source: Animals (Basel). 2022 Apr 15;12(8):1037. doi: 10.3390/ani12081037 (PMC9030587; doi:10.3390/ani12081037)
Supplement: Supplementary file 1 [file animals-12-01037-s001.zip › Table S4 results of Tajimas'D.xlsx]

## Sheet: Sheet1
Top 10% results of Tajima'D
CHR	Window Selected		D-value
1	139600000	140000000	6.02882
8	10800000	11200000	5.7841
1	17600000	18000000	5.75111
6	7600000	8000000	5.74149
2	150000000	150400000	5.7086
7	93600000	94000000	5.66661
4	81600000	82000000	5.65841
1	22000000	22400000	5.62507
9	48800000	49200000	5.61867
9	128800000	129200000	5.61072
3	122000000	122400000	5.59525
1	156000000	156400000	5.58755
13	17200000	17600000	5.58698
14	151200000	151600000	5.57113
8	139600000	140000000	5.53017
9	51200000	51600000	5.46423
16	82800000	83200000	5.46092
5	75600000	76000000	5.44385
14	130400000	130800000	5.4394
1	105600000	106000000	5.43511
4	82000000	82400000	5.43194
11	3600000	4000000	5.43082
6	139200000	139600000	5.42644
7	2400000	2800000	5.42239
6	114000000	114400000	5.41908
15	22400000	22800000	5.41568
9	45200000	45600000	5.41513
10	70000000	70400000	5.41399
1	130000000	130400000	5.41279
11	19600000	20000000	5.4032
4	26000000	26400000	5.39812
10	2400000	2800000	5.38465
15	74000000	74400000	5.37757
15	72800000	73200000	5.37575
12	45200000	45600000	5.35541
1	38800000	39200000	5.35349
14	14000000	14400000	5.35077
5	62800000	63200000	5.34702
5	77600000	78000000	5.33721
1	280400000	280800000	5.33286
8	38400000	38800000	5.31892
9	147200000	147600000	5.31506
18	53600000	54000000	5.31165
11	57600000	58000000	5.30022
7	115600000	116000000	5.28837
14	28000000	28400000	5.28161
15	65200000	65600000	5.27948
3	105600000	106000000	5.27672
6	74400000	74800000	5.27382
3	116800000	117200000	5.26911
15	21200000	21600000	5.26443
18	59600000	60000000	5.25801
4	117200000	117600000	5.2537
8	136800000	137200000	5.25045
12	39600000	40000000	5.24627
18	46400000	46800000	5.24588
2	2800000	3200000	5.23271
8	3200000	3600000	5.2208
12	41200000	41600000	5.22023
7	117600000	118000000	5.21668
3	91200000	91600000	5.21488
6	86000000	86400000	5.208
4	5200000	5600000	5.20361
8	19600000	20000000	5.20085
3	72400000	72800000	5.20077
8	142800000	143200000	5.19757
6	134400000	134800000	5.19438
4	30000000	30400000	5.19194
4	16000000	16400000	5.18777
5	18400000	18800000	5.18256
4	7200000	7600000	5.17055
1	300800000	301200000	5.16398
7	12400000	12800000	5.16026
4	136000000	136400000	5.15598
12	8800000	9200000	5.15544
11	84400000	84800000	5.15204
14	135600000	136000000	5.15163
1	268800000	269200000	5.15058
14	124400000	124800000	5.15001
12	42800000	43200000	5.14851
9	38000000	38400000	5.14142
6	105600000	106000000	5.13423
3	56000000	56400000	5.13404
15	142800000	143200000	5.12809
7	53600000	54000000	5.12744
1	282800000	283200000	5.12255
11	54000000	54400000	5.11616
9	136800000	137200000	5.11355
11	73600000	74000000	5.11149
1	245200000	245600000	5.10724
13	9200000	9600000	5.09907
15	114800000	115200000	5.09823
6	126400000	126800000	5.09679
4	44800000	45200000	5.09578
14	4800000	5200000	5.09574
17	57200000	57600000	5.09336
1	248400000	248800000	5.08951
4	50800000	51200000	5.08545
15	4000000	4400000	5.08499
15	2000000	2400000	5.08231
16	19600000	20000000	5.08218
13	149600000	150000000	5.07938
16	85200000	85600000	5.07824
14	140800000	141200000	5.0741
9	148800000	149200000	5.07057
18	31600000	32000000	5.07015
8	80400000	80800000	5.0688
1	304400000	304800000	5.0677
13	19200000	19600000	5.06632
9	48400000	48800000	5.06455
11	12000000	12400000	5.06243
15	31600000	32000000	5.06194
7	103600000	104000000	5.06
7	106800000	107200000	5.05775
3	135200000	135600000	5.05723
10	19200000	19600000	5.05203
5	10800000	11200000	5.05185
12	19200000	19600000	5.05113
3	136400000	136800000	5.04993
18	18400000	18800000	5.04732
4	124400000	124800000	5.04083
17	62800000	63200000	5.04061
14	66000000	66400000	5.03771
7	16000000	16400000	5.03674
4	75200000	75600000	5.03512
7	123600000	124000000	5.03498
13	202400000	202800000	5.02934
14	5200000	5600000	5.02446
7	114800000	115200000	5.02001
6	13600000	14000000	5.01777
6	8400000	8800000	5.01735
4	34000000	34400000	5.01483
8	83600000	84000000	5.01172
2	18400000	18800000	5.00612
6	95600000	96000000	4.99927
13	21200000	21600000	4.99895
14	134400000	134800000	4.99846
14	132400000	132800000	4.99791
2	28000000	28400000	4.99355
5	17600000	18000000	4.99244
3	15200000	15600000	4.9915
4	6000000	6400000	4.99105
5	2400000	2800000	4.98988
13	140400000	140800000	4.98664
8	17200000	17600000	4.98346
10	69600000	70000000	4.98184
1	163600000	164000000	4.97913
13	107200000	107600000	4.97684
3	59200000	59600000	4.97681
7	126000000	126400000	4.97581
1	11600000	12000000	4.97437
9	118400000	118800000	4.96959
7	111600000	112000000	4.96944
2	155200000	155600000	4.96807
8	139200000	139600000	4.96657
13	141200000	141600000	4.96355
17	51600000	52000000	4.9629
9	148400000	148800000	4.959
5	6400000	6800000	4.95789
4	21600000	22000000	4.95766
1	220000000	220400000	4.95716
4	100400000	100800000	4.95667
9	151200000	151600000	4.95636
2	127200000	127600000	4.95598
17	56800000	57200000	4.95598
7	127600000	128000000	4.95505
7	70400000	70800000	4.95454
6	140400000	140800000	4.95364
9	106400000	106800000	4.95329
14	11600000	12000000	4.95271
9	10400000	10800000	4.95241
12	44400000	44800000	4.95238
6	29200000	29600000	4.95044
4	69200000	69600000	4.94934
5	8000000	8400000	4.94898
5	80400000	80800000	4.94613
8	32000000	32400000	4.94141
15	16400000	16800000	4.941
3	5600000	6000000	4.93967
1	242000000	242400000	4.93812
3	143600000	144000000	4.93766
18	6800000	7200000	4.9342
13	158800000	159200000	4.93327
2	136400000	136800000	4.9289
12	53200000	53600000	4.92834
10	48000000	48400000	4.9276
18	21200000	21600000	4.92616
7	12000000	12400000	4.92436
6	10000000	10400000	4.92223
13	215200000	215600000	4.92026
5	14400000	14800000	4.91857
2	85600000	86000000	4.91714
9	800000	1200000	4.90938
10	7600000	8000000	4.90855
4	74000000	74400000	4.90832
7	124800000	125200000	4.9073
5	10400000	10800000	4.90573
4	36000000	36400000	4.90531
1	11200000	11600000	4.90359
17	58800000	59200000	4.90208
3	126000000	126400000	4.90102
8	12000000	12400000	4.89992
18	22800000	23200000	4.89947
15	149200000	149600000	4.89895
15	144800000	145200000	4.89854
3	103200000	103600000	4.89799
18	40800000	41200000	4.89743
11	75200000	75600000	4.89667
12	52800000	53200000	4.8933
16	800000	1200000	4.8931
1	298000000	298400000	4.88968
14	24400000	24800000	4.88788
10	9200000	9600000	4.88501
18	5600000	6000000	4.88102
13	29600000	30000000	4.87813
13	150400000	150800000	4.87799
15	150000000	150400000	4.87486
15	29200000	29600000	4.87463
1	176000000	176400000	4.87412
7	102800000	103200000	4.87329
10	50800000	51200000	4.87227
10	9600000	10000000	4.8721
8	41200000	41600000	4.86907
7	120400000	120800000	4.86866
5	30000000	30400000	4.86814
2	20800000	21200000	4.86771
14	19600000	20000000	4.86674
7	5600000	6000000	4.86602
12	37200000	37600000	4.86379
9	77600000	78000000	4.86272
4	118800000	119200000	4.85886
5	77200000	77600000	4.85419
10	31600000	32000000	4.85246
18	45600000	46000000	4.85096
8	33200000	33600000	4.84934
9	67600000	68000000	4.84474
12	59200000	59600000	4.84029
4	114000000	114400000	4.83978
9	20000000	20400000	4.83947
1	124000000	124400000	4.83839
1	268400000	268800000	4.83582
12	59600000	60000000	4.83497
2	22800000	23200000	4.83156
15	151200000	151600000	4.83136
14	29200000	29600000	4.83
10	8000000	8400000	4.82985
7	60400000	60800000	4.82965
14	40800000	41200000	4.82884
4	96800000	97200000	4.82739
15	22800000	23200000	4.8264
9	66800000	67200000	4.82266
6	68000000	68400000	4.82028
8	11200000	11600000	4.81831
11	81600000	82000000	4.81589
17	34400000	34800000	4.8158
4	13200000	13600000	4.81519
1	215200000	215600000	4.81494
9	67200000	67600000	4.81437
14	16000000	16400000	4.81288
3	19600000	20000000	4.81258
9	8800000	9200000	4.81238
9	120800000	121200000	4.80951
16	79600000	80000000	4.80927
1	8000000	8400000	4.80888
1	82000000	82400000	4.80662
7	124400000	124800000	4.80553
4	73200000	73600000	4.80478
7	36800000	37200000	4.80394
1	49600000	50000000	4.79922
14	151600000	152000000	4.79706
13	52800000	53200000	4.79535
2	103200000	103600000	4.79424
16	58000000	58400000	4.79327
2	27600000	28000000	4.79326
7	7600000	8000000	4.79295
13	176400000	176800000	4.79208
7	124000000	124400000	4.79127
2	89200000	89600000	4.79113
7	118000000	118400000	4.78956
4	42400000	42800000	4.78896
6	126000000	126400000	4.78787
9	44800000	45200000	4.78513
13	210000000	210400000	4.78442
11	85200000	85600000	4.78247
5	26400000	26800000	4.78243
9	124400000	124800000	4.78089
14	142800000	143200000	4.77909
11	85600000	86000000	4.77517
6	138000000	138400000	4.77405
1	184000000	184400000	4.77289
17	36800000	37200000	4.76984
6	18400000	18800000	4.76912
10	12800000	13200000	4.76837
2	152400000	152800000	4.76426
13	27600000	28000000	4.76348
8	76400000	76800000	4.76174
4	32400000	32800000	4.76116
1	34800000	35200000	4.76095
18	12400000	12800000	4.76023
12	46000000	46400000	4.75993
3	20800000	21200000	4.75797
6	28000000	28400000	4.75778
7	6000000	6400000	4.75607
9	20400000	20800000	4.75545
15	7600000	8000000	4.75532
1	263200000	263600000	4.75423
4	19200000	19600000	4.75358
9	51600000	52000000	4.75113
9	102400000	102800000	4.75109
2	12400000	12800000	4.75065
11	4800000	5200000	4.75046
5	82800000	83200000	4.74926
9	12400000	12800000	4.74897
1	252400000	252800000	4.74838
17	24800000	25200000	4.74821
17	63200000	63600000	4.74736
8	140400000	140800000	4.74678
1	16800000	17200000	4.74458
14	27200000	27600000	4.74426
2	132800000	133200000	4.74207
17	20800000	21200000	4.74183
16	73200000	73600000	4.74034
9	95600000	96000000	4.73977
18	55200000	55600000	4.73857
9	10800000	11200000	4.73706
9	71600000	72000000	4.73589
1	21200000	21600000	4.73385
7	6400000	6800000	4.73138
4	7600000	8000000	4.72986
3	26000000	26400000	4.72811
18	10000000	10400000	4.72774
8	12400000	12800000	4.72595
15	121200000	121600000	4.72574
3	140400000	140800000	4.7236
16	82400000	82800000	4.72254
17	23600000	24000000	4.72238
6	112800000	113200000	4.7221
13	199200000	199600000	4.72203
9	44400000	44800000	4.71903
5	7200000	7600000	4.71895
14	400000	800000	4.71728
1	146000000	146400000	4.71701
15	112400000	112800000	4.71687
14	1200000	1600000	4.71598
14	59600000	60000000	4.71553
11	27600000	28000000	4.71385
10	62400000	62800000	4.7135
7	90000000	90400000	4.71335
15	120000000	120400000	4.71222
12	34000000	34400000	4.7105
8	3600000	4000000	4.70848
15	38400000	38800000	4.70655
6	107600000	108000000	4.70586
8	75600000	76000000	4.70556
2	8000000	8400000	4.70391
4	18000000	18400000	4.70102
7	39200000	39600000	4.70036
11	26000000	26400000	4.69995
4	117600000	118000000	4.69903
11	77200000	77600000	4.6989
7	34400000	34800000	4.69772
16	72800000	73200000	4.69756
10	20000000	20400000	4.69671
13	144000000	144400000	4.69664
6	10400000	10800000	4.69319
8	144800000	145200000	4.69275
11	3200000	3600000	4.69105
2	18000000	18400000	4.68811
14	86000000	86400000	4.68795
5	34000000	34400000	4.68738
15	60000000	60400000	4.68621
18	23200000	23600000	4.68521
16	24400000	24800000	4.68454
7	109200000	109600000	4.68426
2	144800000	145200000	4.68351
18	52400000	52800000	4.68225
4	121600000	122000000	4.68153
10	73200000	73600000	4.67966
8	21200000	21600000	4.67857
16	26000000	26400000	4.67838
14	36800000	37200000	4.67796
11	15600000	16000000	4.67548
15	58800000	59200000	4.67375
6	150400000	150800000	4.67088
3	76000000	76400000	4.66908
2	90400000	90800000	4.66792
13	160800000	161200000	4.66792
8	143200000	143600000	4.66635
1	155200000	155600000	4.66576
8	130400000	130800000	4.66565
9	144400000	144800000	4.66513
14	127200000	127600000	4.66457
15	40000000	40400000	4.6639
4	33600000	34000000	4.66183
9	146800000	147200000	4.65942
9	130800000	131200000	4.65863
2	18800000	19200000	4.65693
5	24800000	25200000	4.65625
7	95600000	96000000	4.65458
2	156800000	157200000	4.65403
7	115200000	115600000	4.65389
7	123200000	123600000	4.65385
14	130800000	131200000	4.65366
8	16400000	16800000	4.65336
7	30400000	30800000	4.65331
7	4800000	5200000	4.65277
7	102400000	102800000	4.65046
16	36000000	36400000	4.65042
1	196400000	196800000	4.64895
8	142000000	142400000	4.64892
17	60800000	61200000	4.64791
17	65200000	65600000	4.64541
2	140000000	140400000	4.64531
14	129200000	129600000	4.64453
1	285600000	286000000	4.64294
11	24800000	25200000	4.64241
6	70800000	71200000	4.64201
3	104800000	105200000	4.64181
16	34000000	34400000	4.63942
7	5200000	5600000	4.63487
9	400000	800000	4.63455
11	55600000	56000000	4.63424
9	76000000	76400000	4.63423
9	47200000	47600000	4.63111
6	157200000	157600000	4.63025
18	25600000	26000000	4.62863
8	42000000	42400000	4.62827
2	137600000	138000000	4.62826
3	2000000	2400000	4.62773
4	123600000	124000000	4.62745
10	46800000	47200000	4.62518
2	22400000	22800000	4.62428
16	75200000	75600000	4.6235
6	153200000	153600000	4.6229
6	156000000	156400000	4.62206
3	52000000	52400000	4.62193
15	135600000	136000000	4.62185
3	20400000	20800000	4.62047
14	51200000	51600000	4.6186
1	302800000	303200000	4.61724
2	11600000	12000000	4.61712
18	30400000	30800000	4.61553
15	151600000	152000000	4.61545
13	123600000	124000000	4.61297
16	74800000	75200000	4.61272
4	17600000	18000000	4.61259
15	125200000	125600000	4.6105
6	11600000	12000000	4.60981
1	261600000	262000000	4.60755
16	41600000	42000000	4.60649
7	88400000	88800000	4.60556
2	42800000	43200000	4.60535
15	126400000	126800000	4.60454
6	146400000	146800000	4.60433
4	124800000	125200000	4.60392
10	16400000	16800000	4.60139
5	105600000	106000000	4.5979
2	25600000	26000000	4.59666
1	137600000	138000000	4.59471
13	118800000	119200000	4.59435
14	148800000	149200000	4.59205
16	5200000	5600000	4.59178
18	37200000	37600000	4.59007
13	15200000	15600000	4.58972
8	137600000	138000000	4.58881
5	6000000	6400000	4.58763
5	81200000	81600000	4.58707
13	205200000	205600000	4.58446
6	2800000	3200000	4.58217
1	288400000	288800000	4.57867
9	100000000	100400000	4.57689
3	12000000	12400000	4.57517
2	139600000	140000000	4.57456
12	13600000	14000000	4.57383
17	29200000	29600000	4.5715
18	25200000	25600000	4.57023
13	141600000	142000000	4.56986
13	144800000	145200000	4.56835
7	2000000	2400000	4.56793
9	54800000	55200000	4.56627
1	53600000	54000000	4.56537
3	126400000	126800000	4.56471
6	18000000	18400000	4.5647
3	26800000	27200000	4.56342
1	172000000	172400000	4.56205
2	135600000	136000000	4.55945
7	27200000	27600000	4.55745
2	33200000	33600000	4.55731
16	22400000	22800000	4.55615
10	11600000	12000000	4.55582
13	24000000	24400000	4.55573
16	74000000	74400000	4.5555
6	103600000	104000000	4.55473
14	88000000	88400000	4.55341
1	191600000	192000000	4.55251
9	48000000	48400000	4.5522
6	150000000	150400000	4.55185
8	40800000	41200000	4.54901
18	46000000	46400000	4.54888
14	141200000	141600000	4.54874
2	146400000	146800000	4.54755
1	212800000	213200000	4.54721
11	81200000	81600000	4.54661
18	19200000	19600000	4.54618
1	139200000	139600000	4.54606
3	19200000	19600000	4.54394
7	40400000	40800000	4.54243
7	113600000	114000000	4.54156
1	230000000	230400000	4.54098
5	64000000	64400000	4.53957
3	1600000	2000000	4.53924
16	59600000	60000000	4.53875
12	40000000	40400000	4.53691
1	278800000	279200000	4.5367
11	76800000	77200000	4.53577
10	25600000	26000000	4.535
17	27600000	28000000	4.53461
3	49200000	49600000	4.53454
12	7600000	8000000	4.53316
3	122400000	122800000	4.53257
6	24000000	24400000	4.53096
10	2000000	2400000	4.53072
12	21200000	21600000	4.53051
5	68800000	69200000	4.5296
14	80000000	80400000	4.52886
11	28400000	28800000	4.52871
9	28000000	28400000	4.52745
8	147200000	147600000	4.52691
15	63200000	63600000	4.52686
1	155600000	156000000	4.52604
3	36400000	36800000	4.52213
9	4400000	4800000	4.52155
1	6800000	7200000	4.52132
15	2800000	3200000	4.52103
5	99200000	99600000	4.52102
3	134400000	134800000	4.521
11	59600000	60000000	4.52067
8	12800000	13200000	4.51831
15	126000000	126400000	4.51764
2	20000000	20400000	4.51518
18	50000000	50400000	4.51281
1	270400000	270800000	4.51271
8	14000000	14400000	4.50881
1	112000000	112400000	4.50345
15	2400000	2800000	4.50311
4	134400000	134800000	4.50271
7	8000000	8400000	4.50253
12	9600000	10000000	4.50165
14	16400000	16800000	4.50153
5	6800000	7200000	4.49979
15	112000000	112400000	4.49882
17	32400000	32800000	4.49857
2	17600000	18000000	4.49728
7	4000000	4400000	4.49566
3	78000000	78400000	4.49379
3	125600000	126000000	4.49356
7	12800000	13200000	4.49304
9	9200000	9600000	4.49258
3	120000000	120400000	4.49118
12	60000000	60400000	4.49103
6	150800000	151200000	4.49062
15	48400000	48800000	4.48917
15	22000000	22400000	4.48902
1	7600000	8000000	4.4889
4	28000000	28400000	4.48874
3	89600000	90000000	4.48829
7	54000000	54400000	4.48764
2	146800000	147200000	4.48578
9	112800000	113200000	4.48567
4	38400000	38800000	4.4839
9	65600000	66000000	4.48369
9	62400000	62800000	4.48348
11	64400000	64800000	4.48084
6	21200000	21600000	4.48014
15	111200000	111600000	4.47993
1	309600000	310000000	4.47987
15	7200000	7600000	4.47843
9	34800000	35200000	4.47839
10	13200000	13600000	4.47669
5	36400000	36800000	4.47551
15	52400000	52800000	4.47547
18	45200000	45600000	4.47492
6	149200000	149600000	4.47466
13	99200000	99600000	4.47462
17	34000000	34400000	4.47352
6	118000000	118400000	4.473
1	267600000	268000000	4.4726
7	107600000	108000000	4.47163
14	93600000	94000000	4.4697
17	65600000	66000000	4.46958
10	74000000	74400000	4.46921
17	50000000	50400000	4.46904
12	12000000	12400000	4.46812
