# Supplementary material for: Genome-Wide Selection Sweep between Wild and Local Pigs from Europe for the Investigation of the Hereditary Characteristics of Domestication in Sus Scrofa
Source: Animals (Basel). 2022 Apr 15;12(8):1037. doi: 10.3390/ani12081037 (PMC9030587; doi:10.3390/ani12081037)
Supplement: Supplementary file 1 [file animals-12-01037-s001.zip › Table S5 The results of KEGG.xlsx]

## Sheet: Sheet1
classⅠ	classⅡ	#Term		Database	ID	Input number	Background number	P-Value	Corrected P-Value	Gene	Input
Cellular Processes	Transport and catabolism	Mitophagy - animal		KEGG PATHWAY	ssc04137	1	58	0.176265	0.272487	CSNK2A2	ENSSSCG00000002804
Cellular Processes	Cellular community - eukaryotes	Adherens junction		KEGG PATHWAY	ssc04520	1	59	0.178974	0.275344	CSNK2A2	ENSSSCG00000002804
Cellular Processes	Cell growth and death	Necroptosis		KEGG PATHWAY	ssc04217	2	111	0.0528102	0.165374	FAF1	ENSSSCG00000003877|ENSSSCG00000023660
Cellular Processes	Transport and catabolism	Peroxisome		KEGG PATHWAY	ssc04146	1	81	0.236399	0.323281	IDH2	ENSSSCG00000001852
Cellular Processes	Transport and catabolism	Endocytosis		KEGG PATHWAY	ssc04144	2	206	0.148287	0.252403	KIF5C	ENSSSCG00000022919|ENSSSCG00000025033
Cellular Processes	Cell growth and death	Apoptosis		KEGG PATHWAY	ssc04210	1	120	0.328688	0.395414	PARP1	ENSSSCG00000023660
Cellular Processes	Cellular community - eukaryotes	Tight junction		KEGG PATHWAY	ssc04530	1	143	0.377896	0.424804	TJP2	ENSSSCG00000005247
Cellular Processes	Cellular community - eukaryotes	Focal adhesion		KEGG PATHWAY	ssc04510	1	155	0.40215	0.445287	TNR	ENSSSCG00000015508
Cellular Processes	Cell motility	Regulation of actin cytoskeleton		KEGG PATHWAY	ssc04810	2	179	0.118443	0.223672	ENSSSCG00000025033|ENSSSCG00000023433	ENSSSCG00000025033|ENSSSCG00000023433
Environmental Information Processing	Signal transduction	NF-kappa B signaling pathway		KEGG PATHWAY	ssc04064	1	78	0.228806	0.316961	CSNK2A2	ENSSSCG00000002804
Environmental Information Processing	Signal transduction	Wnt signaling pathway		KEGG PATHWAY	ssc04310	1	114	0.315236	0.382104	CSNK2A2	ENSSSCG00000002804
Environmental Information Processing	Signaling molecules and interaction	Neuroactive ligand-receptor interaction		KEGG PATHWAY	ssc04080	2	264	0.216414	0.309163	GRIK3	ENSSSCG00000003640|ENSSSCG00000016903
Environmental Information Processing	Signal transduction	PI3K-Akt signaling pathway		KEGG PATHWAY	ssc04151	1	271	0.593647	0.618786	SMARCA2	ENSSSCG00000015508
Environmental Information Processing	Signaling molecules and interaction	ECM-receptor interaction		KEGG PATHWAY	ssc04512	1	64	0.192385	0.290393	TNR	ENSSSCG00000015508
Environmental Information Processing	Signal transduction	Phospholipase D signaling pathway		KEGG PATHWAY	ssc04072	2	132	0.0712501	0.178998	PIP5K1B	ENSSSCG00000025033|ENSSSCG00000023433
Environmental Information Processing	Signal transduction	Phosphatidylinositol signaling system		KEGG PATHWAY	ssc04070	1	89	0.25629	0.337502	PIP5K1B	ENSSSCG00000025033
Environmental Information Processing	Signal transduction	Sphingolipid signaling pathway		KEGG PATHWAY	ssc04071	1	94	0.268464	0.346405	ENSSSCG00000023433	ENSSSCG00000023433
Environmental Information Processing	Signal transduction	cGMP-PKG signaling pathway		KEGG PATHWAY	ssc04022	1	136	0.363306	0.413729	ENSSSCG00000023433	ENSSSCG00000023433
Environmental Information Processing	Signal transduction	MAPK signaling pathway		KEGG PATHWAY	ssc04010	1	233	0.538699	0.570807	ENSSSCG00000023433	ENSSSCG00000023433
Genetic Information Processing	Folding, sorting and degradation	RNA degradation		KEGG PATHWAY	ssc03018	1	68	0.20296	0.297922	CNOT8	ENSSSCG00000017067
Genetic Information Processing	Translation	Ribosome biogenesis in eukaryotes		KEGG PATHWAY	ssc03008	1	73	0.215987	0.309163	CSNK2A2	ENSSSCG00000002804
Genetic Information Processing	Translation	RNA transport		KEGG PATHWAY	ssc03013	1	129	0.348381	0.407894	GEMIN5	ENSSSCG00000017066
Genetic Information Processing	Folding, sorting and degradation	Ubiquitin mediated proteolysis		KEGG PATHWAY	ssc04120	1	114	0.315236	0.382104	HERC3	ENSSSCG00000009208
Genetic Information Processing	Translation	Ribosome		KEGG PATHWAY	ssc03010	1	118	0.324233	0.391526	MRPL22	ENSSSCG00000017065
Genetic Information Processing	Replication and repair	Base excision repair		KEGG PATHWAY	ssc03410	1	27	0.0878272	0.196368	PARP1	ENSSSCG00000023660
Genetic Information Processing	Folding, sorting and degradation	Proteasome		KEGG PATHWAY	ssc03050	1	40	0.125992	0.231709	PSMA8	ENSSSCG00000003717
Human Diseases	Cancer: overview	Chemical carcinogenesis		KEGG PATHWAY	ssc05204	1	51	0.15706	0.261767	ALDH1A3	ENSSSCG00000004822
Human Diseases	Cancer: overview	PD-L1 expression and PD-1 checkpoint pathway in cancer		KEGG PATHWAY	ssc05235	1	81	0.236399	0.323281	CSNK2A2	ENSSSCG00000002804
Human Diseases	Infectious disease: viral	Measles		KEGG PATHWAY	ssc05162	1	113	0.312969	0.382104	CSNK2A2	ENSSSCG00000002804
Human Diseases	Neurodegenerative disease	Huntington disease		KEGG PATHWAY	ssc05016	1	167	0.425477	0.467878	DNAH11	ENSSSCG00000015379
Human Diseases	Cancer: specific types	Hepatocellular carcinoma		KEGG PATHWAY	ssc05225	1	135	0.361194	0.413729	SMARCA2	ENSSSCG00000005232
Human Diseases	Infectious disease: viral	Human papillomavirus infection		KEGG PATHWAY	ssc05165	1	253	0.568469	0.598388	SMARCA2	ENSSSCG00000015508
Human Diseases	Cancer: overview	Transcriptional misregulation in cancer		KEGG PATHWAY	ssc05202	1	142	0.375832	0.424804	SS18	ENSSSCG00000003716
Human Diseases	Cancer: overview	MicroRNAs in cancer		KEGG PATHWAY	ssc05206	1	217	0.513444	0.549505	TNR	ENSSSCG00000015508
Human Diseases	Cancer: overview	Choline metabolism in cancer		KEGG PATHWAY	ssc05231	1	92	0.263618	0.342918	PIP5K1B	ENSSSCG00000025033
Human Diseases	Infectious disease: bacterial	Yersinia infection		KEGG PATHWAY	ssc05135	1	110	0.306122	0.376766	PIP5K1B	ENSSSCG00000025033
Human Diseases	Infectious disease: viral	Human cytomegalovirus infection		KEGG PATHWAY	ssc05163	1	173	0.436803	0.478689	ENSSSCG00000023433	ENSSSCG00000023433
Human Diseases	Cancer: overview	Pathways in cancer		KEGG PATHWAY	ssc05200	1	414	0.748633	0.767829	ENSSSCG00000023433	ENSSSCG00000023433
Metabolism	Amino acid metabolism	Phenylalanine metabolism		KEGG PATHWAY	ssc00360	1	20	0.066606	0.176148	ALDH1A3	ENSSSCG00000004822
Metabolism	Amino acid metabolism	Histidine metabolism		KEGG PATHWAY	ssc00340	1	22	0.072718	0.178998	ALDH1A3	ENSSSCG00000004822
Metabolism	Metabolism of other amino acids	beta-Alanine metabolism		KEGG PATHWAY	ssc00410	1	28	0.09082	0.196368	ALDH1A3	ENSSSCG00000004822
Metabolism	Amino acid metabolism	Tyrosine metabolism		KEGG PATHWAY	ssc00350	1	28	0.09082	0.196368	ALDH1A3	ENSSSCG00000004822
Metabolism	Xenobiotics biodegradation and metabolism	Metabolism of xenobiotics by cytochrome P450		KEGG PATHWAY	ssc00980	1	44	0.137417	0.244297	ALDH1A3	ENSSSCG00000004822
Metabolism	Xenobiotics biodegradation and metabolism	Drug metabolism - cytochrome P450		KEGG PATHWAY	ssc00982	1	46	0.143075	0.244834	ALDH1A3	ENSSSCG00000004822
Metabolism	Carbohydrate metabolism	Glycolysis / Gluconeogenesis		KEGG PATHWAY	ssc00010	1	55	0.168088	0.267602	ALDH1A3	ENSSSCG00000004822
Metabolism	Metabolism of cofactors and vitamins	Ubiquinone and other terpenoid-quinone biosynthesis		KEGG PATHWAY	ssc00130	1	8	0.0290967	0.163689	COQ6	ENSSSCG00000002354
Metabolism	Nucleotide metabolism	Pyrimidine metabolism		KEGG PATHWAY	ssc00240	1	37	0.117326	0.223672	ENTPD5	ENSSSCG00000002355
Metabolism	Nucleotide metabolism	Purine metabolism		KEGG PATHWAY	ssc00230	1	107	0.299209	0.371112	ENTPD5	ENSSSCG00000002355
Metabolism	Global and overview maps	2-Oxocarboxylic acid metabolism		KEGG PATHWAY	ssc01210	1	17	0.0573639	0.172727	IDH2	ENSSSCG00000001852
Metabolism	Carbohydrate metabolism	Citrate cycle (TCA cycle)		KEGG PATHWAY	ssc00020	1	27	0.0878272	0.196368	IDH2	ENSSSCG00000001852
Metabolism	Metabolism of other amino acids	Glutathione metabolism		KEGG PATHWAY	ssc00480	1	43	0.134575	0.24058	IDH2	ENSSSCG00000001852
Metabolism	Global and overview maps	Biosynthesis of amino acids		KEGG PATHWAY	ssc01230	1	68	0.20296	0.297922	IDH2	ENSSSCG00000001852
Metabolism	Global and overview maps	Carbon metabolism		KEGG PATHWAY	ssc01200	1	103	0.289886	0.365211	IDH2	ENSSSCG00000001852
Metabolism	Global and overview maps	Metabolic pathways		KEGG PATHWAY	ssc01100	6	1181	0.18981	0.287864	PISD|..	ENSSSCG00000010032|ENSSSCG00000025033|ENSSSCG00000004822|ENSSSCG00000001852|ENSSSCG00000002354|ENSSSCG00000002355
Metabolism	Lipid metabolism	Glycerophospholipid metabolism		KEGG PATHWAY	ssc00564	1	74	0.218568	0.309476	PISD	ENSSSCG00000010032
Metabolism	Carbohydrate metabolism	Inositol phosphate metabolism		KEGG PATHWAY	ssc00562	1	68	0.20296	0.297922	PIP5K1B	ENSSSCG00000025033
Organismal Systems	Nervous system	Glutamatergic synapse		KEGG PATHWAY	ssc04724	1	83	0.24142	0.325968	GRIK3	ENSSSCG00000003640
Organismal Systems	Nervous system	Dopaminergic synapse		KEGG PATHWAY	ssc04728	1	97	0.275674	0.350062	KIF5C	ENSSSCG00000022919
Organismal Systems	Environmental adaptation	Thermogenesis		KEGG PATHWAY	ssc04714	1	198	0.481691	0.518993	SMARCA2	ENSSSCG00000005232
Organismal Systems	Nervous system	Long-term depression		KEGG PATHWAY	ssc04730	1	50	0.154281	0.258481	ENSSSCG00000023433	ENSSSCG00000023433
Organismal Systems	Immune system	Fc gamma R-mediated phagocytosis		KEGG PATHWAY	ssc04666	1	76	0.223704	0.31124	PIP5K1B	ENSSSCG00000025033
Organismal Systems	Endocrine system	Parathyroid hormone synthesis, secretion and action		KEGG PATHWAY	ssc04928	1	89	0.25629	0.337502	ENSSSCG00000023433	ENSSSCG00000023433
Organismal Systems	Circulatory system	Vascular smooth muscle contraction		KEGG PATHWAY	ssc04270	1	97	0.275674	0.350062	ENSSSCG00000023433	ENSSSCG00000023433
